# Supplementary material for: Pyridin-1-ium carb­oxy­formate–2-chloro­acetic acid (1/1)
Source: IUCrdata. 2025 Jan 3;10(Pt 1):x241242. doi: 10.1107/S2414314624012422 (PMC11799782; doi:10.1107/S2414314624012422)
Supplement: Supplementary file 1 [file x-10-x241242-sup1.cif]

##############################################################################
#                                                                            #
# This CIF contains the data for a data article accepted for                 #
# publication in IUCrData. It conforms to the requirements of                #
# Notes for Authors for IUCrData, and has been                               #
# peer reviewed under the auspices of IUCrData.                              #
#                                                                            #
# Full details of the Crystallographic Information File format               #
# are given in the paper "The Crystallographic Information File (CIF):       #
# a New Standard Archive File for Crystallography" by S. R. Hall, F. H.      #
# Allen and I. D. Brown [Acta Cryst. (1991), A47, 655-685].                  #
#                                                                            #
# The current version of the core CIF dictionary is obtainable from          #
# ftp://ftp.iucr.org/pub/cif_core.dic.                                       #
#                                                                            #
# Software is freely available for graphical display of the structure(s)     #
# in this CIF. For information consult the CIF software page                 #
# http://www.iucr.org/resources/cif/software.                                #
#                                                                            #
# This file may be used for bona fide research purposes within the           #
# scientific community so long as proper attribution is given to the data    # 
# article from which it was obtained.                                        #
#                                                                            #
##############################################################################
data_I
_audit_creation_method     'SHELXL-2019/2'
_journal_date_recd_electronic     2024-11-26
_journal_date_accepted     2024-12-24
_journal_name_full     'IUCrData'
_journal_year     2025
_journal_volume     10
_journal_issue      1
_journal_page_first     0
_journal_page_last     0
_journal_paper_category     HO
_journal_paper_doi     10.1107/S2414314624012422
_journal_coeditor_code     TK4114
_publ_contact_author_name     'Alebel N. Belay'
_publ_contact_author_address
;
Department of Chemistry,
Bahir Dar University, P.O.Box 79,
Bahir Dar, Ethiopia
;
_publ_contact_author_email     alebel.nibret@bdu.edu.et
_publ_section_title
;
Hydrogen bonded, three-component salt co-crystal: pyridin-1-ium
carboxyformate--2-chloroacetic acid (1/1)
;
loop_
    _publ_author_name
    _publ_author_address
    'Nurlana D. Sadikhova'
;
Department of Chemistry, Baku State University, Z. Khalilov Str. 23, AZ 1148
 Baku, Azerbaijan
;
    'Farida M. Muradova'
;
Department of Chemistry, Baku State University, Z. Khalilov Str. 23, AZ 1148
 Baku, Azerbaijan
;
    'Narmina A. Guliyeva'
;
Department of Chemical Engineering, Baku Engineering University, Hasan Aliyev
 str. 120, Baku, Absheron AZ0101, Azerbaijan
;
    'Khudayar I. Hasanov'
;
Western Caspian University, Istiqlaliyyat Street 31, AZ 1001, Baku, Azerbaijan
Azerbaijan Medical University, Scientific Research Centre (SRC), A. Kasumzade
 St. 14. AZ 1022, Baku, Azerbaijan
;
    'Tahir A. Javadzade'
;
Department of Chemistry and Chemical Engineering, Khazar University, Baku,
 Mahsati st. 41, AZ1096, Baku, Azerbaijan
;
    'Ennio Zangrando'
;
Department of Chemical and Pharmaceutical Sciences, University of Trieste, 34127
 Trieste, Italy
;
    'Alebel N. Belay'
;
Department of Chemistry, Bahir Dar University, PO Box 79, Bahir Dar, Ethiopia
;
_publ_section_synopsis
;
A salt co-crystal comprising pyridin-1-ium carboxyformate and 2-chloroacetic
acid is stabilized by conventional and charge-assisted hydrogen bonds within a
one-dimensional chain.
;
_chemical_name_systematic
;
Pyridin-1-ium carboxyformate--2-chloroacetic acid (1/1)
;
_chemical_name_common     ?
_chemical_formula_moiety     'C5 H6 N +, C2 H O4 -, C2 H3 Cl O2'
_chemical_formula_sum     'C9 H10 Cl N O6'
_chemical_formula_iupac     'C5 H6 N +, C2 H O4 -, C2 H3 Cl O2'
_chemical_formula_weight     263.63
_chemical_melting_point     ?
_space_group_crystal_system     monoclinic
_space_group_name_H-M_alt     'P 21/c'
_space_group_name_Hall     '-P 2ybc'
loop_
    _space_group_symop_operation_xyz
    'x, y, z'
    '-x, y+1/2, -z+1/2'
    '-x, -y, -z'
    'x, -y-1/2, z-1/2'
_cell_length_a     5.6911(4)
_cell_length_b     7.9862(4)
_cell_length_c     24.9303(14)
_cell_angle_alpha     90
_cell_angle_beta     91.008(3)
_cell_angle_gamma     90
_cell_volume     1132.91(12)
_cell_formula_units_Z     4
_cell_measurement_reflns_used     4685
_cell_measurement_theta_min     2.68
_cell_measurement_theta_max     25.72
_cell_measurement_temperature     150(2)
_exptl_crystal_description     'plate'
_exptl_crystal_colour     'colourless'
_exptl_crystal_size_max     0.370
_exptl_crystal_size_mid     0.260
_exptl_crystal_size_min     0.150
_exptl_crystal_density_diffrn     1.546
_exptl_crystal_density_meas     ?
_exptl_crystal_density_method     ?
_exptl_crystal_F_000     544
_exptl_absorpt_coefficient_mu     0.354
_exptl_absorpt_correction_type     multi-scan
_exptl_absorpt_process_details
;
(SADABS; Krause <i>et al.</i>,  2015)
;
_exptl_absorpt_correction_T_min     0.872
_exptl_absorpt_correction_T_max     0.939
_diffrn_ambient_temperature     150(2)
_diffrn_source     ?
_diffrn_radiation_type     MoK\a
_diffrn_radiation_wavelength     0.71073
_diffrn_measurement_device_type     'Bruker APEXII CCD'
_diffrn_measurement_method     '\f and \w scans'
_diffrn_detector_area_resol_mean     ?
_diffrn_reflns_number     7091
_diffrn_reflns_av_R_equivalents     0.0304
_diffrn_reflns_av_unetI/netI     0.0291
_diffrn_reflns_theta_min     2.678
_diffrn_reflns_theta_max     25.716
_diffrn_reflns_theta_full     25.242
_diffrn_measured_fraction_theta_max     0.994
_diffrn_measured_fraction_theta_full     0.996
_diffrn_reflns_limit_h_min     -4
_diffrn_reflns_limit_h_max     6
_diffrn_reflns_limit_k_min     -9
_diffrn_reflns_limit_k_max     9
_diffrn_reflns_limit_l_min     -30
_diffrn_reflns_limit_l_max     29
_refine_special_details     ?
_reflns_number_total     2127
_reflns_number_gt     1963
_reflns_threshold_expression     'I > 2\s(I)'
_refine_ls_structure_factor_coef     Fsqd
_refine_ls_matrix_type     full
_refine_ls_R_factor_all     0.0337
_refine_ls_R_factor_gt     0.0308
_refine_ls_wR_factor_gt     0.0802
_refine_ls_wR_factor_ref     0.0819
_refine_ls_goodness_of_fit_ref     1.104
_refine_ls_restrained_S_all     1.104
_refine_ls_number_reflns     2127
_refine_ls_number_parameters     163
_refine_ls_number_restraints     0
_refine_ls_hydrogen_treatment     mixed
_refine_ls_weighting_scheme     calc
_refine_ls_weighting_details
              'w=1/[\s^2^(Fo^2^)+(0.0367P)^2^+0.4800P] where P=(Fo^2^+2Fc^2^)/3'
_atom_sites_solution_hydrogens     mixed
_atom_sites_solution_primary     direct
_atom_sites_solution_secondary     difmap
_refine_ls_shift/su_max     0.001
_refine_ls_shift/su_mean     0.000
_refine_diff_density_max     0.192
_refine_diff_density_min     -0.316
_refine_ls_extinction_method     none
_refine_ls_extinction_coef     .
loop_
    _atom_type_symbol
    _atom_type_description
    _atom_type_scat_dispersion_real
    _atom_type_scat_dispersion_imag
    _atom_type_scat_source
    'C' 'C' 0.0033 0.0016
                         'International Tables Vol C Tables 4.2.6.8 and 6.1.1.4'
    'H' 'H' 0.0000 0.0000
                         'International Tables Vol C Tables 4.2.6.8 and 6.1.1.4'
    'O' 'O' 0.0106 0.0060
                         'International Tables Vol C Tables 4.2.6.8 and 6.1.1.4'
    'Cl' 'Cl' 0.1484 0.1585
                         'International Tables Vol C Tables 4.2.6.8 and 6.1.1.4'
    'N' 'N' 0.0061 0.0033
                         'International Tables Vol C Tables 4.2.6.8 and 6.1.1.4'
_computing_data_collection
;
APEX4 (Bruker, 2012)
;
_computing_cell_refinement
;
SAINT (Bruker, 2012)
;
_computing_data_reduction
;
SAINT (Bruker, 2012)
;
_computing_structure_solution
;
<i>SHELXT</i> (Sheldrick, 2015a)
;
_computing_structure_refinement
;
SHELXL (Sheldrick, 2015b)
;
_computing_molecular_graphics
;
DIAMOND Brandenburg, 1999)
;
_computing_publication_material
;
SHELXL (Sheldrick, 2015b)
;
loop_
    _atom_site_type_symbol
    _atom_site_label
    _atom_site_fract_x
    _atom_site_fract_y
    _atom_site_fract_z
    _atom_site_U_iso_or_equiv
    _atom_site_adp_type
    _atom_site_calc_flag
    _atom_site_occupancy
    _atom_site_disorder_assembly
    _atom_site_disorder_group
    Cl Cl1 1.30381(7) 0.60040(5) 0.25074(2) 0.02973(14) Uani d 1 . .
    O O1 0.8928(2) 0.68016(13) 0.31709(5) 0.0274(3) Uani d 1 . .
    O O2 0.8175(2) 0.41486(13) 0.34182(4) 0.0219(3) Uani d 1 . .
    H H2o 0.717(4) 0.457(2) 0.3605(8) 0.033 Uiso d 1 . .
    O O3 0.62947(17) 0.65703(12) 0.47108(4) 0.0177(2) Uani d 1 . .
    O O4 0.47024(18) 0.51382(13) 0.40178(4) 0.0202(2) Uani d 1 . .
    O O5 0.19134(18) 0.77629(14) 0.49141(5) 0.0259(3) Uani d 1 . .
    O O6 0.04269(18) 0.56931(13) 0.44029(4) 0.0193(2) Uani d 1 . .
    H H6o -0.090(4) 0.608(2) 0.4516(8) 0.029 Uiso d 1 . .
    N N1 0.5976(2) 0.86111(15) 0.56167(5) 0.0196(3) Uani d 1 . .
    H H1n 0.561(3) 0.807(2) 0.5329(8) 0.024 Uiso d 1 . .
    C C1 1.1476(3) 0.45380(19) 0.29004(6) 0.0211(3) Uani d 1 . .
    H H1a 1.091788 0.361048 0.266754 0.025 Uiso calc 1 . .
    H H1b 1.255256 0.405946 0.317640 0.025 Uiso calc 1 . .
    C C2 0.9388(3) 0.53258(18) 0.31738(6) 0.0183(3) Uani d 1 . .
    C C3 0.4606(2) 0.60253(16) 0.44239(6) 0.0146(3) Uani d 1 . .
    C C4 0.2140(2) 0.65877(17) 0.46095(5) 0.0152(3) Uani d 1 . .
    C C5 0.8036(3) 0.83223(19) 0.58675(6) 0.0222(3) Uani d 1 . .
    H H5 0.908910 0.750929 0.573162 0.027 Uiso calc 1 . .
    C C6 0.8617(3) 0.92126(19) 0.63237(6) 0.0244(3) Uani d 1 . .
    H H6 1.007643 0.902500 0.650458 0.029 Uiso calc 1 . .
    C C7 0.7051(3) 1.03825(19) 0.65155(6) 0.0245(4) Uani d 1 . .
    H H7 0.743544 1.100904 0.682892 0.029 Uiso calc 1 . .
    C C8 0.4919(3) 1.06414(18) 0.62502(6) 0.0236(3) Uani d 1 . .
    H H8 0.382242 1.143181 0.638176 0.028 Uiso calc 1 . .
    C C9 0.4420(3) 0.97347(18) 0.57938(6) 0.0221(3) Uani d 1 . .
    H H9 0.297675 0.990351 0.560428 0.027 Uiso calc 1 . .
loop_
    _atom_site_aniso_label
    _atom_site_aniso_U_11
    _atom_site_aniso_U_22
    _atom_site_aniso_U_33
    _atom_site_aniso_U_12
    _atom_site_aniso_U_13
    _atom_site_aniso_U_23
    Cl1 0.0322(3) 0.0305(2) 0.0269(2) -0.00243(17) 0.01274(18) -0.00068(16)
    O1 0.0301(6) 0.0210(6) 0.0315(6) 0.0058(5) 0.0080(5) -0.0001(5)
    O2 0.0218(6) 0.0212(5) 0.0230(6) 0.0007(4) 0.0081(5) -0.0047(4)
    O3 0.0113(5) 0.0204(5) 0.0212(5) 0.0000(4) -0.0005(4) -0.0032(4)
    O4 0.0167(5) 0.0245(5) 0.0197(5) -0.0009(4) 0.0043(4) -0.0068(4)
    O5 0.0165(6) 0.0284(6) 0.0329(6) -0.0011(5) 0.0039(5) -0.0153(5)
    O6 0.0100(5) 0.0251(5) 0.0229(6) -0.0001(4) 0.0002(4) -0.0077(4)
    N1 0.0252(7) 0.0165(6) 0.0173(6) -0.0043(5) 0.0025(5) -0.0038(5)
    C1 0.0218(8) 0.0212(7) 0.0203(7) 0.0014(6) 0.0034(6) -0.0013(6)
    C2 0.0179(7) 0.0218(7) 0.0150(7) 0.0001(6) -0.0013(6) -0.0032(6)
    C3 0.0138(7) 0.0139(6) 0.0160(7) -0.0003(5) 0.0015(6) 0.0025(5)
    C4 0.0138(7) 0.0177(7) 0.0140(7) -0.0004(5) 0.0002(5) 0.0008(5)
    C5 0.0220(8) 0.0182(7) 0.0265(8) 0.0016(6) 0.0055(6) -0.0003(6)
    C6 0.0230(8) 0.0250(8) 0.0251(8) -0.0032(6) -0.0014(7) 0.0009(6)
    C7 0.0336(9) 0.0203(7) 0.0198(8) -0.0076(7) 0.0045(7) -0.0035(6)
    C8 0.0288(9) 0.0158(7) 0.0264(8) 0.0018(6) 0.0107(7) 0.0000(6)
    C9 0.0200(8) 0.0194(7) 0.0271(8) -0.0009(6) 0.0011(6) 0.0035(6)
_geom_special_details
;
 All esds (except the esd in the dihedral angle between two l.s. planes)
 are estimated using the full covariance matrix.  The cell esds are taken
 into account individually in the estimation of esds in distances, angles
 and torsion angles; correlations between esds in cell parameters are only
 used when they are defined by crystal symmetry.  An approximate (isotropic)
 treatment of cell esds is used for estimating esds involving l.s. planes.
;
loop_
    _geom_bond_atom_site_label_1
    _geom_bond_atom_site_label_2
    _geom_bond_site_symmetry_2
    _geom_bond_distance
    _geom_bond_publ_flag
    Cl1 C1 . 1.7755(15) ?
    O1 C2 . 1.2074(19) ?
    O2 C2 . 1.3215(19) ?
    O2 H2o . 0.82(2) ?
    O3 C3 . 1.2653(17) ?
    O4 C3 . 1.2377(17) ?
    O5 C4 . 1.2155(18) ?
    O6 C4 . 1.3073(17) ?
    O6 H6o . 0.86(2) ?
    N1 C5 . 1.339(2) ?
    N1 C9 . 1.341(2) ?
    N1 H1n . 0.861(19) ?
    C1 C2 . 1.517(2) ?
    C1 H1a . 0.9900 ?
    C1 H1b . 0.9900 ?
    C3 C4 . 1.551(2) ?
    C5 C6 . 1.377(2) ?
    C5 H5 . 0.9500 ?
    C6 C7 . 1.382(2) ?
    C6 H6 . 0.9500 ?
    C7 C8 . 1.388(2) ?
    C7 H7 . 0.9500 ?
    C8 C9 . 1.374(2) ?
    C8 H8 . 0.9500 ?
    C9 H9 . 0.9500 ?
loop_
    _geom_angle_atom_site_label_1
    _geom_angle_atom_site_label_2
    _geom_angle_atom_site_label_3
    _geom_angle_site_symmetry_1
    _geom_angle_site_symmetry_3
    _geom_angle
    _geom_angle_publ_flag
    C2 O2 H2o . . 110.2(14) ?
    C4 O6 H6o . . 109.1(13) ?
    C5 N1 C9 . . 122.63(14) ?
    C5 N1 H1n . . 120.0(12) ?
    C9 N1 H1n . . 117.3(12) ?
    C2 C1 Cl1 . . 112.23(10) ?
    C2 C1 H1a . . 109.2 ?
    Cl1 C1 H1a . . 109.2 ?
    C2 C1 H1b . . 109.2 ?
    Cl1 C1 H1b . . 109.2 ?
    H1a C1 H1b . . 107.9 ?
    O1 C2 O2 . . 125.61(14) ?
    O1 C2 C1 . . 125.02(14) ?
    O2 C2 C1 . . 109.37(12) ?
    O4 C3 O3 . . 127.95(13) ?
    O4 C3 C4 . . 117.59(12) ?
    O3 C3 C4 . . 114.44(12) ?
    O5 C4 O6 . . 125.55(13) ?
    O5 C4 C3 . . 121.09(13) ?
    O6 C4 C3 . . 113.36(12) ?
    N1 C5 C6 . . 119.49(14) ?
    N1 C5 H5 . . 120.3 ?
    C6 C5 H5 . . 120.3 ?
    C5 C6 C7 . . 119.22(15) ?
    C5 C6 H6 . . 120.4 ?
    C7 C6 H6 . . 120.4 ?
    C6 C7 C8 . . 119.97(14) ?
    C6 C7 H7 . . 120.0 ?
    C8 C7 H7 . . 120.0 ?
    C9 C8 C7 . . 118.84(14) ?
    C9 C8 H8 . . 120.6 ?
    C7 C8 H8 . . 120.6 ?
    N1 C9 C8 . . 119.83(15) ?
    N1 C9 H9 . . 120.1 ?
    C8 C9 H9 . . 120.1 ?
loop_
    _geom_torsion_atom_site_label_1
    _geom_torsion_atom_site_label_2
    _geom_torsion_atom_site_label_3
    _geom_torsion_atom_site_label_4
    _geom_torsion_site_symmetry_1
    _geom_torsion_site_symmetry_2
    _geom_torsion_site_symmetry_3
    _geom_torsion_site_symmetry_4
    _geom_torsion
    _geom_torsion_publ_flag
    Cl1 C1 C2 O1 . . . . -6.4(2) ?
    Cl1 C1 C2 O2 . . . . 174.23(10) ?
    O4 C3 C4 O5 . . . . -161.69(14) ?
    O3 C3 C4 O5 . . . . 17.27(19) ?
    O4 C3 C4 O6 . . . . 17.70(18) ?
    O3 C3 C4 O6 . . . . -163.35(12) ?
    C9 N1 C5 C6 . . . . -0.5(2) ?
    N1 C5 C6 C7 . . . . 0.4(2) ?
    C5 C6 C7 C8 . . . . 0.3(2) ?
    C6 C7 C8 C9 . . . . -0.9(2) ?
    C5 N1 C9 C8 . . . . 0.0(2) ?
    C7 C8 C9 N1 . . . . 0.7(2) ?
loop_
    _geom_hbond_atom_site_label_D
    _geom_hbond_atom_site_label_H
    _geom_hbond_atom_site_label_A
    _geom_hbond_site_symmetry_A
    _geom_hbond_distance_DH
    _geom_hbond_distance_HA
    _geom_hbond_distance_DA
    _geom_hbond_angle_DHA
    _geom_hbond_publ_flag
    O2 H2o O4 . 0.82(2) 1.81(2) 2.6209(15) 170(2) yes
    O6 H6o O3 1_455 0.86(2) 1.72(2) 2.5834(14) 171.8(19) yes
    N1 H1n O3 . 0.861(19) 1.995(19) 2.7935(16) 153.8(17) yes
    N1 H1n O5 . 0.861(19) 2.339(18) 2.9546(17) 128.7(15) yes
    C1 H1a O1 2_745 0.99 2.54 3.4555(19) 153 yes
    C1 H1b O4 1_655 0.99 2.56 3.3439(19) 136 yes
    C5 H5 O6 3_666 0.95 2.59 3.3946(18) 142 yes
    C8 H8 O1 3_676 0.95 2.40 3.3400(19) 172 yes
    C9 H9 O5 . 0.95 2.49 3.0356(19) 116 yes
_shelx_space_group_comment
;
The symmetry employed for this shelxl refinement is uniquely defined
by the following loop, which should always be used as a source of
symmetry information in preference to the above space-group names.
They are only intended as comments.
;
_shelx_estimated_absorpt_T_min     0.880
_shelx_estimated_absorpt_T_max     0.949
_shelx_hkl_file
;
  -1   0   0  254.67   10.90
   1   0   0  274.17   10.90
  -1   0   0  265.07   10.80
   2   0   0   94.49    4.90
   2   0   0  118.69    4.80
  -2   0   0  109.39    5.00
  -2   0   0  104.29    4.70
   3   0   0  670.03   27.30
  -3   0   0  608.54   27.20
  -3   0   0  707.63   27.70
   3   0   0  675.53   27.60
   4   0   0   -0.30    0.60
   4   0   0    0.40    1.00
   5   0   0   22.20    2.70
   6   0   0  135.09    7.70
   0  -1   0    5.30    0.40
   0  -1   0    6.00    0.40
   0  -1   0    6.90    0.50
   0   1   0    5.10    0.40
   0   1   0    5.20    0.40
   0   1   0    6.00    0.50
  -1  -1   0  254.57   10.00
   1  -1   0  222.38   10.00
   1  -1   0  242.98    9.90
   1   1   0  237.78    9.90
  -1   1   0  239.58   10.00
  -1   1   0  244.18    9.90
  -2  -1   0    0.40    0.60
   2  -1   0    0.40    0.70
  -2  -1   0    0.40    0.40
   2  -1   0    0.10    0.50
  -2   1   0    1.30    0.70
  -2   1   0    1.20    0.50
   2   1   0    0.20    0.60
  -3  -1   0 1613.94   64.49
   3  -1   0 1613.84   64.49
   3  -1   0 1693.83   64.99
  -3  -1   0 1555.64   64.79
   3   1   0 1615.54   64.79
  -3   1   0 1543.25   64.49
  -3   1   0 1557.64   64.89
   4  -1   0    0.70    0.80
   4  -1   0   -0.50    0.90
   4   1   0   -0.20    1.00
   5  -1   0  111.79    6.30
   5  -1   0  113.69    5.70
   5   1   0   95.49    6.00
   6  -1   0   11.70    2.00
   6  -1   0    6.30    2.00
   6   1   0   10.90    2.20
   0  -2   0 3914.41  157.08
   0  -2   0 4022.80  157.38
   0  -2   0 3681.73  157.18
   0  -2   0 3850.51  157.28
   0   2   0 3948.10  157.58
   0   2   0 4173.48  157.08
   0   2   0 3744.33  156.78
  -1  -2   0  616.04   24.60
  -1  -2   0  621.44   24.60
   1  -2   0  588.44   24.70
   1  -2   0  581.84   24.60
   1   2   0  606.64   24.60
  -1   2   0  620.44   24.70
   1   2   0  622.24   24.50
  -1   2   0  593.54   24.60
  -2  -2   0 1185.98   48.40
   2  -2   0 1147.89   48.30
   2  -2   0 1287.97   48.60
   2   2   0 1205.08   48.30
  -2   2   0 1154.38   48.30
  -3  -2   0    0.80    0.60
   3  -2   0    2.20    0.80
  -3  -2   0    1.10    0.80
   3  -2   0    0.70    1.00
  -3   2   0    0.50    0.90
   3   2   0    0.80    0.80
   4  -2   0  286.77   12.50
   4  -2   0  254.97   11.80
   4   2   0  267.57   12.10
   5  -2   0  352.86   15.30
   5   2   0  344.77   15.60
   6  -2   0   17.20    2.80
   6  -2   0   22.10    2.60
   6   2   0   22.70    2.90
   0  -3   0    0.40    0.40
   0  -3   0    0.20    0.40
   0  -3   0   -0.50    0.40
   0   3   0    0.30    0.30
   0   3   0    0.30    0.30
   0   3   0   -0.20    0.50
   1  -3   0  791.12   33.00
  -1  -3   0  799.32   33.00
  -1  -3   0  859.11   33.00
   1   3   0  816.52   32.70
   1   3   0  806.72   33.00
  -1   3   0  797.92   33.00
  -1   3   0  821.22   33.00
   2  -3   0  588.84   24.50
  -2  -3   0  586.64   24.20
   2  -3   0  571.84   24.20
  -2  -3   0  570.14   24.30
  -2   3   0  582.24   24.20
   2   3   0  585.44   24.00
  -2   3   0  635.54   24.40
  -3  -3   0   83.89    4.40
  -3  -3   0   80.99    4.20
   3  -3   0   79.09    4.60
   3  -3   0   77.99    4.10
   3   3   0   76.39    4.10
  -3   3   0   79.99    4.40
   4  -3   0  327.97   16.40
   4  -3   0  386.16   16.00
   4   3   0  395.66   16.10
   5  -3   0  159.68    7.90
   5  -3   0  160.38    8.60
   5   3   0  162.58    8.00
   6  -3   0  102.89    6.60
   6  -3   0   80.09    5.30
   6   3   0   95.49    5.70
   0  -4   0 1101.39   44.40
   0  -4   0 1088.09   44.40
   0   4   0 1104.99   44.00
   0   4   0 1082.39   44.00
   0   4   0 1107.09   44.40
   1  -4   0   53.79    2.90
  -1  -4   0   53.29    2.90
   1  -4   0   55.39    3.00
  -1  -4   0   50.29    2.80
  -1   4   0   55.39    2.80
   1   4   0   50.49    2.90
   1   4   0   51.19    2.30
  -1   4   0   55.39    2.90
  -1   4   0   56.49    2.80
  -2  -4   0  471.75   20.00
  -2  -4   0  473.35   20.00
   2  -4   0  475.55   20.00
   2   4   0  492.25   19.60
  -2   4   0  485.55   20.10
   3  -4   0  330.27   13.90
   3  -4   0  302.97   14.30
   3   4   0  319.57   13.60
  -3   4   0  338.47   14.20
   4  -4   0   66.39    4.50
   4  -4   0   64.89    4.00
   4   4   0   63.89    3.70
   5  -4   0    0.30    1.10
   5  -4   0    0.10    1.50
   5   4   0   -1.20    0.90
   6  -4   0    5.80    2.30
   6  -4   0    6.90    1.90
   6   4   0    3.00    1.50
   0  -5   0   -0.60    0.60
   0  -5   0    0.90    0.70
   0   5   0   -0.40    0.70
   1  -5   0  587.94   24.80
  -1  -5   0  607.04   24.90
  -1  -5   0  644.64   24.90
   1  -5   0  540.45   24.90
  -1   5   0  606.94   24.60
  -1   5   0  608.54   25.00
  -1   5   0  596.34   24.60
   1   5   0  622.34   25.00
  -2  -5   0  315.87   13.20
   2  -5   0  319.87   13.50
   2  -5   0  288.67   13.10
  -2   5   0  295.97   13.10
   3  -5   0  132.29    6.40
   3  -5   0  109.69    5.70
   3   5   0  109.19    5.00
  -3   5   0  107.69    5.80
   4  -5   0   14.50    2.10
   4  -5   0   18.50    2.70
   4   5   0   17.50    1.70
   5  -5   0   -1.00    1.40
   5  -5   0    1.30    1.30
   5   5   0    0.60    0.90
   0  -6   0   61.59    3.50
   0   6   0   59.79    3.50
  -1  -6   0   91.39    4.40
   1  -6   0   84.69    4.40
   1  -6   0   73.19    4.40
   1   6   0   78.09    4.40
  -1   6   0   85.99    3.90
  -1   6   0   83.39    3.90
  -1   6   0   82.89    4.50
   2  -6   0   59.09    3.90
   2  -6   0   60.29    3.60
  -2   6   0   56.49    3.30
  -2   6   0   59.09    3.40
   3  -6   0    8.20    1.90
   3  -6   0   13.00    1.80
  -3   6   0   13.50    1.80
   4  -6   0   48.40    4.20
   4  -6   0   53.69    3.70
   5  -6   0  106.79    6.20
   5  -6   0  105.59    6.90
   0  -7   0   -0.30    0.90
   0   7   0   -0.10    1.00
   1  -7   0  485.95   20.70
  -1  -7   0  501.85   20.60
  -1   7   0  486.55   20.80
   1   7   0  473.55   20.70
   2  -7   0   35.00    3.10
   2  -7   0   36.60    2.80
  -2   7   0   32.20    2.20
  -2   7   0   31.50    2.80
   3  -7   0    0.60    1.40
   3  -7   0    0.10    1.30
  -3   7   0    1.30    1.00
   4  -7   0   44.00    3.60
   4  -7   0   40.50    4.10
   0  -8   0   56.59    3.80
   0   8   0   58.99    3.90
  -1  -8   0  259.27   11.30
   1  -8   0  245.18   11.30
  -1   8   0  243.38   11.50
   1   8   0  239.78   11.30
   2  -8   0    1.10    1.30
  -2   8   0    0.90    1.30
   3  -8   0   34.00    3.60
   3  -8   0   43.60    3.50
  -3   8   0   41.40    3.60
   0  -9   0   -0.30    1.30
   0   9   0    0.50    1.30
  -1  -9   0   37.40    3.10
   1  -9   0   36.60    3.30
   1   9   0   34.70    3.10
  -1   9   0   37.00    3.40
  -2  -9   0   12.20    2.10
   2  -9   0   14.90    2.30
  -2   9   0   14.00    2.40
   6   0  -1    1.00    1.60
   5   0  -1    0.10    1.30
   4   0  -1   -0.10    0.70
   4   0  -1   -0.40    1.00
  -3   0   1   -0.20    0.80
  -3   0   1   -0.10    0.50
   3   0  -1    0.30    0.60
   3   0  -1   -0.40    0.80
  -2   0   1   -0.20    0.40
  -2   0   1   -0.30    0.60
   2   0  -1    0.10    0.60
   2   0  -1    1.40    0.50
  -1   0   1    3.90    0.60
   1   0  -1    2.10    0.30
   1   0  -1    2.90    0.50
  -1   0  -1    1.10    0.30
  -1   0  -1    1.40    0.40
   1   0   1    1.10    0.40
   1   0   1    1.50    0.30
   2   0   1    0.60    0.60
  -2   0  -1    1.20    0.50
   2   0   1   -0.40    0.40
  -2   0  -1    0.40    0.60
  -3   0  -1   -1.20    0.70
   3   0   1   -0.30    0.60
  -3   0  -1    0.90    0.60
   3   0   1   -0.70    0.80
   4   0   1   -0.90    0.60
   4   0   1    0.00    0.90
   5   0   1    0.60    1.30
   5   0   1    0.20    0.90
   6   0   1   -1.60    1.40
   6  -1  -1  238.98   12.00
   6   1  -1  237.68   11.70
   5  -1  -1   23.50    2.50
   5  -1  -1   26.10    3.10
   5   1  -1   21.10    2.70
   4  -1  -1    6.60    1.60
   4  -1  -1    3.50    1.00
   4   1  -1    2.90    1.20
  -3  -1   1   32.90    2.00
   3  -1  -1   28.50    2.00
   3  -1  -1   31.90    2.40
   3   1  -1   23.10    2.20
  -3   1   1   28.80    2.30
  -3   1   1   29.10    1.90
  -2  -1   1 2780.42  111.19
  -2  -1   1 2647.54  110.39
   2  -1  -1 2636.84  110.39
  -2   1   1 2614.94  110.19
   2   1  -1 2974.60  111.39
  -2   1   1 2855.71  110.39
   1  -1  -1  320.87   12.60
  -1  -1   1  316.67   12.60
   1  -1  -1  303.57   12.50
   1   1  -1  317.17   12.60
  -1   1   1  294.67   12.50
  -1   1   1  279.97   12.60
   0  -1   1  770.72   31.30
   0  -1  -1  791.42   31.40
   0  -1  -1  781.72   31.30
   0  -1   1  800.42   31.60
   0   1  -1  736.83   31.40
   0   1   1  769.82   31.40
   0   1  -1  803.92   31.30
   1  -1   1  754.42   29.90
  -1  -1  -1  816.52   29.90
   1   1   1  682.03   29.80
  -1   1  -1  710.13   30.00
  -1   1  -1  746.23   29.90
   2  -1   1  225.08    9.70
  -2  -1  -1  233.78    9.40
   2  -1   1  225.18    9.40
  -2  -1  -1  207.28    9.60
  -2   1  -1  226.18    9.40
   2   1   1  223.28    9.50
  -3  -1  -1    5.40    1.20
   3  -1   1    4.80    1.20
  -3  -1  -1    4.10    0.80
   3  -1   1    4.70    0.90
  -3   1  -1    4.70    1.10
   3   1   1    5.40    1.20
  -3   1  -1    6.20    1.00
   4  -1   1  145.99    6.90
   4  -1   1  149.88    7.40
   4   1   1  144.69    7.20
   5  -1   1   35.30    2.80
   5  -1   1   38.10    3.40
   5   1   1   29.40    3.20
   6  -1   1  113.89    6.20
   6  -1   1  118.59    7.10
   6   1   1  110.89    6.70
   6  -2  -1   -1.30    1.40
   6  -2  -1    2.00    1.30
   6   2  -1    0.40    1.40
   5  -2  -1    3.20    1.70
   5  -2  -1    3.90    1.40
   5   2  -1    2.40    1.40
   4  -2  -1  298.87   13.40
   4  -2  -1  289.57   12.80
   4   2  -1  288.47   13.00
   3  -2  -1  629.64   28.60
  -3  -2   1  683.53   28.20
  -3  -2   1  740.43   28.60
   3   2  -1  709.23   28.40
  -3   2   1  670.93   28.50
  -2  -2   1   82.79    4.10
   2  -2  -1   82.39    4.30
  -2  -2   1   87.89    4.20
   2  -2  -1   85.99    4.00
   2   2  -1   82.89    4.10
  -2   2   1   80.29    4.00
  -2   2   1   96.49    4.30
   1  -2  -1  327.37   12.80
  -1  -2   1  299.57   12.70
   1  -2  -1  317.67   12.70
  -1  -2   1  312.17   12.70
  -1   2   1  294.77   12.70
  -1   2   1  312.37   12.60
   1   2  -1  286.27   12.60
   0  -2  -1 3066.39  123.69
   0  -2  -1 3070.79  124.09
   0  -2  -1 3115.59  123.99
   0  -2   1 3129.49  124.79
   0  -2   1 3134.09  124.29
   0  -2  -1 3331.27  123.99
   0   2  -1 2981.00  123.89
   0   2   1 3033.40  124.29
   0   2  -1 3040.90  124.29
   0   2  -1 2897.71  124.19
   1  -2   1  334.17   13.80
  -1  -2  -1  345.47   13.70
  -1  -2  -1  347.57   13.80
   1  -2   1  315.07   13.90
   1   2   1  350.86   13.60
  -1   2  -1  337.87   13.80
  -1   2  -1  314.57   13.90
   2  -2   1  265.17   11.60
  -2  -2  -1  265.87   11.40
   2  -2   1  272.87   11.30
  -2   2  -1  266.47   11.50
  -2   2  -1  265.37   11.30
   2   2   1  274.37   11.30
  -3  -2  -1  440.46   18.40
  -3  -2  -1  425.26   18.10
   3  -2   1  451.85   18.60
   3  -2   1  433.26   18.20
  -3   2  -1  420.66   18.50
   3   2   1  434.66   18.20
   4  -2   1  141.09    7.60
   4   2   1  159.38    7.40
   5  -2   1  600.84   26.10
   5  -2   1  648.54   26.90
   5   2   1  607.34   26.30
   6  -2   1   11.60    2.00
   6  -2   1   22.30    3.20
   6   2   1   14.70    2.40
   6  -3  -1    7.50    2.30
   6  -3  -1   11.50    2.10
   6   3  -1   11.50    2.10
   5  -3  -1   28.40    2.60
   5  -3  -1   30.40    3.40
   5   3  -1   27.80    2.80
   4  -3  -1  470.45   20.40
   4  -3  -1  500.55   21.10
   4   3  -1  479.55   20.50
  -3  -3   1  773.82   31.60
   3  -3  -1  753.62   31.30
  -3  -3   1  801.62   32.00
   3  -3  -1  767.42   31.80
   3   3  -1  743.53   31.30
  -3   3   1  736.43   31.60
  -2  -3   1    7.00    1.10
   2  -3  -1    7.80    1.30
  -2  -3   1    6.60    1.00
   2  -3  -1    9.90    1.20
   2   3  -1    6.80    1.00
  -2   3   1    7.90    1.10
  -2   3   1    7.40    1.10
  -1  -3   1    8.20    1.00
  -1  -3   1    9.00    1.00
   1  -3  -1    8.40    0.90
   1  -3  -1    8.00    1.00
   1   3  -1   10.10    1.10
  -1   3   1    8.70    1.00
  -1   3   1    7.70    0.90
   1   3  -1    8.10    0.90
   0  -3  -1    5.30    0.60
   0  -3  -1    5.50    0.60
   0  -3  -1    5.20    0.70
   0  -3   1    5.10    0.80
   0  -3   1    5.30    0.70
   0   3  -1    5.20    0.80
   0   3  -1    5.60    0.70
   0   3  -1    4.90    0.70
   0   3   1    2.90    0.70
  -1  -3  -1  187.78    8.10
  -1  -3  -1  186.18    7.90
   1  -3   1  182.58    8.20
   1  -3   1  185.88    8.10
  -1   3  -1  198.58    8.20
   1   3   1  193.48    8.10
  -1   3  -1  183.88    8.10
   2  -3   1  400.26   16.40
  -2  -3  -1  416.96   16.40
   2  -3   1  351.46   16.60
  -2  -3  -1  389.56   16.40
   2   3   1  397.56   16.10
  -2   3  -1  404.06   16.60
  -2   3  -1  382.96   16.40
   3  -3   1   78.89    4.40
  -3  -3  -1   71.39    3.70
  -3  -3  -1   73.19    3.90
   3  -3   1   73.79    3.90
  -3  -3  -1   68.69    3.90
  -3   3  -1   71.29    4.10
   3   3   1   71.99    3.70
   4  -3   1  116.49    6.10
   4  -3   1   95.29    5.30
   4   3   1  102.69    5.30
   5  -3   1    0.50    1.60
   5  -3   1    0.00    1.00
   5   3   1    2.00    1.20
   6  -3   1    1.80    1.40
   6  -3   1    0.80    1.60
   6   3   1   -0.60    1.20
   6  -4  -1    2.30    1.40
   6  -4  -1    0.20    1.80
   6   4  -1    1.10    1.40
   5  -4  -1   67.39    4.90
   5  -4  -1   65.89    4.20
   5   4  -1   60.09    4.00
   4  -4  -1   68.19    4.10
   4  -4  -1   73.59    4.80
   4   4  -1   69.89    4.00
   3  -4  -1 1288.87   51.99
   3  -4  -1 1201.68   52.39
   3   4  -1 1308.07   51.79
  -3   4   1 1311.17   52.19
  -2  -4   1  282.87   12.50
   2  -4  -1  284.07   12.40
   2  -4  -1  283.67   12.70
  -2  -4   1  300.27   12.60
  -2   4   1  303.97   12.50
   2   4  -1  287.37   12.20
   1  -4  -1    2.10    0.70
   1  -4  -1    3.60    0.80
  -1  -4   1    4.70    0.90
  -1  -4   1    5.80    1.00
  -1   4   1    3.50    0.70
  -1   4   1    4.40    0.70
   1   4  -1    3.60    0.90
   1   4  -1    3.60    0.60
   1   4  -1    4.10    0.60
  -1   4   1    3.50    0.70
   0  -4   1  106.49    4.90
   0  -4  -1  103.29    4.80
   0  -4  -1  110.59    4.80
   0  -4  -1  104.59    4.80
   0  -4   1  107.09    4.90
   0   4  -1  107.39    5.00
   0   4  -1  106.09    4.70
   0   4   1  101.49    4.90
   0   4  -1  104.29    4.70
  -1  -4  -1  246.38   10.00
   1  -4   1  226.38   10.30
   1  -4   1  237.78   10.20
  -1  -4  -1  237.78   10.10
  -1   4  -1  239.38   10.10
  -1   4  -1  226.58   10.10
   1   4   1  230.88   10.10
  -1   4  -1  242.58   10.20
   2  -4   1    1.70    0.80
   2  -4   1    2.20    1.00
  -2  -4  -1    5.20    1.00
  -2  -4  -1    2.00    0.70
   2   4   1    1.70    0.40
  -2   4  -1    3.00    0.90
   3  -4   1   59.39    3.90
  -3  -4  -1   53.59    3.50
   3  -4   1   62.09    3.50
  -3   4  -1   61.29    3.70
   3   4   1   57.49    3.00
   4  -4   1   12.00    2.10
   4  -4   1   18.00    2.10
   4   4   1   14.90    1.70
   5  -4   1   19.00    3.00
   5  -4   1   17.80    2.30
   5   4   1   17.70    2.10
   6  -4   1    9.70    2.10
   6  -4   1   10.60    2.70
   6   4   1   10.60    1.90
   5  -5  -1   19.40    3.00
   5  -5  -1   23.50    2.70
   5   5  -1   21.30    2.20
   4  -5  -1  350.36   15.70
   4  -5  -1  379.86   16.50
   4   5  -1  347.57   15.20
   3  -5  -1    5.70    1.60
   3  -5  -1    3.80    1.10
  -3   5   1    3.40    1.20
   3   5  -1    5.20    0.90
   2  -5  -1    5.60    1.30
  -2  -5   1    5.30    1.20
   2  -5  -1    7.20    1.20
   2   5  -1    7.00    0.80
  -2   5   1    6.40    1.10
   1  -5  -1  156.38    7.20
   1  -5  -1  154.78    7.10
  -1  -5   1  151.78    7.10
  -1  -5   1  167.28    7.30
  -1   5   1  164.38    6.70
   1   5  -1  156.18    6.50
   1   5  -1  150.08    6.50
  -1   5   1  154.08    6.70
   1   5  -1  153.08    7.20
  -1   5   1  162.78    7.20
   0  -5  -1   68.99    3.80
   0  -5  -1   81.69    3.90
   0  -5   1   72.39    3.90
   0   5  -1   75.59    4.00
   0   5   1   77.69    4.00
   0   5  -1   80.09    3.60
   0   5  -1   80.59    3.50
  -1  -5  -1  586.64   24.40
  -1  -5  -1  597.54   24.60
   1  -5   1  586.14   24.50
   1  -5   1  600.44   24.70
  -1   5  -1  593.84   24.60
  -1   5  -1  586.54   24.30
   1   5   1  598.34   24.50
  -1   5  -1  592.44   24.40
   2  -5   1  255.87   11.70
   2  -5   1  260.67   11.40
  -2  -5  -1  260.87   11.50
  -2  -5  -1  263.47   11.40
  -2   5  -1  262.77   11.40
   3  -5   1   61.89    3.80
   3  -5   1   67.39    4.40
  -3   5  -1   66.49    4.00
   4  -5   1  708.33   33.00
   4  -5   1  811.72   32.50
   4   5   1  811.02   31.70
   5  -5   1   90.19    5.50
   5  -5   1   96.69    6.30
   5  -6  -1   11.60    2.70
   5  -6  -1   12.50    2.20
   4  -6  -1   44.80    3.40
   4  -6  -1   40.30    3.80
   3  -6  -1   40.60    3.10
   3  -6  -1   39.70    3.40
  -3   6   1   45.80    3.00
   2  -6  -1  286.87   11.90
   2  -6  -1  251.47   11.50
  -2   6   1  249.78   11.10
   2   6  -1  253.17   11.60
  -2   6   1  255.87   11.20
   1  -6  -1    2.40    1.10
  -1  -6   1    4.30    1.10
   1  -6  -1    3.80    1.00
  -1   6   1    6.20    1.30
   1   6  -1    5.30    1.30
   0  -6   1  146.09    6.80
   0  -6  -1  142.19    6.70
   0   6  -1  142.29    6.90
   0   6   1  143.49    6.80
  -1  -6  -1  542.95   22.60
  -1  -6  -1  563.54   22.60
   1  -6   1  532.65   22.70
  -1   6  -1  554.44   22.30
  -1   6  -1  516.75   22.30
   1   6   1  543.65   22.70
  -1   6  -1  538.45   22.80
   2  -6   1  225.98   10.60
  -2  -6  -1  209.68   10.10
   2  -6   1  231.98   10.30
  -2   6  -1  241.38   10.20
  -2   6  -1  223.58   10.10
   3  -6   1   11.80    1.90
   3  -6   1   10.80    2.00
  -3   6  -1   13.00    1.80
   4  -6   1   83.29    5.70
   4  -6   1   87.09    5.10
   5  -6   1   42.60    4.40
   5  -6   1   43.20    3.70
   4  -7  -1   53.29    4.00
   4  -7  -1   56.39    4.70
   3  -7  -1   51.49    3.60
   3  -7  -1   47.80    4.00
  -3   7   1   50.39    3.30
   2  -7  -1  120.19    6.00
   2  -7  -1  116.49    6.30
   2   7  -1  112.69    6.10
  -2   7   1  112.19    5.20
  -2   7   1  113.69    6.10
   1  -7  -1   37.40    2.80
  -1  -7   1   36.20    2.80
   1   7  -1   36.70    2.90
  -1   7   1   34.80    2.80
   0  -7   1   29.10    2.50
   0  -7  -1   27.10    2.30
   0   7   1   25.10    2.40
   0   7  -1   27.80    2.50
  -1  -7  -1   46.80    3.10
   1  -7   1   56.79    3.50
  -1   7  -1   48.80    2.50
  -1   7  -1   48.90    3.40
   1   7   1   52.09    3.40
  -1   7  -1   50.29    2.50
   2  -7   1    3.60    1.40
   2  -7   1    2.50    1.30
  -2   7  -1    2.30    1.30
  -2   7  -1    1.60    0.90
   3  -7   1   74.09    4.70
   3  -7   1   78.39    5.20
  -3   7  -1   78.69    4.60
   4  -7   1   29.70    3.60
   4  -7   1   26.50    2.90
   3  -8  -1  424.96   18.50
   3  -8  -1  403.66   19.00
  -3   8   1  430.36   18.70
   2  -8  -1  222.68   10.40
   2  -8  -1  219.08   10.80
  -2   8   1  223.88   10.60
   2   8  -1  222.18   10.60
   1  -8  -1   11.00    1.90
  -1  -8   1   12.70    1.90
  -1   8   1   11.90    1.90
   1   8  -1    9.90    1.90
   0  -8   1   15.60    2.00
   0  -8  -1   17.90    2.20
   0   8  -1   17.80    2.40
   0   8   1   18.10    2.30
   1  -8   1   18.70    2.30
  -1  -8  -1   19.40    2.20
   1   8   1   19.80    2.30
  -1   8  -1   19.60    2.50
  -2  -8  -1   24.50    2.60
   2  -8   1   26.30    2.70
  -2   8  -1   25.60    2.90
   3  -8   1    1.20    1.50
   3  -8   1    1.90    1.50
  -3   8  -1    1.80    1.50
   2  -9  -1  117.39    6.40
  -2  -9   1  121.79    6.40
  -2   9   1  111.69    6.60
  -1  -9   1  346.17   15.10
   1  -9  -1  332.17   15.00
  -1   9   1  323.07   15.10
   1   9  -1  335.47   15.20
   0  -9  -1    5.00    1.60
   0  -9   1    6.80    1.70
   0   9  -1    6.00    1.90
   0   9   1    6.40    1.80
   1  -9   1    1.10    1.40
  -1  -9  -1    2.40    1.40
   1   9   1    3.10    1.50
  -1   9  -1    2.90    1.60
   2  -9   1   -0.20    1.40
  -2  -9  -1    0.40    1.30
  -2   9  -1    2.10    1.60
   6   0  -2   -0.30    1.40
   5   0  -2  858.01   36.20
   4   0  -2  116.89    6.20
  -3   0   2  302.77   13.50
   3   0  -2  313.87   13.20
  -3   0   2  315.27   13.20
   3   0  -2  316.47   13.60
  -2   0   2 1764.02   67.79
   2   0  -2 1813.82   67.89
   2   0  -2 1488.25   67.99
   1   0  -2 3551.24  142.99
   1   0  -2 3863.01  142.49
  -1   0   2 3169.08  141.69
   0   0   2  142.19    5.70
   1   0   2  213.48    8.80
   1   0   2  207.68    8.60
  -1   0  -2  217.38    8.80
  -1   0  -2  202.68    8.60
  -2   0  -2  901.31   38.90
  -2   0  -2  965.40   38.70
   2   0   2  973.00   38.70
   2   0   2  994.50   38.90
  -3   0  -2  606.84   24.70
   3   0   2  603.04   24.30
  -3   0  -2  556.84   24.20
   3   0   2  598.64   24.60
   4   0   2   12.70    1.90
   4   0   2   10.30    1.40
   5   0   2 1778.22   69.09
   5   0   2 1587.94   68.39
   6   0   2   42.90    4.00
   6  -1  -2    4.50    1.90
   6   1  -2    2.70    1.60
   5  -1  -2    1.00    1.00
   5  -1  -2    2.80    1.70
   5   1  -2    1.40    1.60
   4  -1  -2  142.49    6.80
   4  -1  -2  134.09    7.20
   4   1  -2  150.08    7.20
   3  -1  -2  124.09    6.20
  -3  -1   2  131.99    5.80
  -3  -1   2  136.69    6.20
   3  -1  -2  115.69    5.70
   3   1  -2  122.29    6.10
  -3   1   2  122.19    5.80
  -2  -1   2 4811.02  195.08
   2  -1  -2 4818.72  195.28
  -2  -1   2 4553.34  194.58
  -2   1   2 5234.88  195.68
  -2   1   2 4728.83  194.98
  -1  -1   2  155.58    6.40
  -1  -1   2  145.99    6.20
   1  -1  -2  152.58    6.30
   1  -1  -2  144.69    6.20
   1   1  -2  144.09    6.30
  -1   1   2  140.89    6.20
  -1   1   2  147.69    6.30
   0  -1   2  119.29    5.10
   0  -1  -2  118.19    4.90
   0  -1  -2  118.69    4.90
   0   1  -2  126.49    5.10
   0   1  -2  120.69    5.10
   0   1   2  118.59    4.90
   0   1   2  121.39    4.90
   1  -1   2   12.10    1.10
  -1  -1  -2   15.50    1.00
   1  -1   2   14.90    1.00
  -1   1  -2   14.10    1.20
   1   1   2   14.30    0.90
  -1   1  -2   14.20    0.90
  -2  -1  -2 1404.66   55.69
   2  -1   2 1359.96   55.69
   2  -1   2 1387.26   55.99
  -2  -1  -2 1319.87   55.79
  -2   1  -2 1438.66   55.99
  -2   1  -2 1373.36   55.69
   2   1   2 1409.76   55.79
   3  -1   2   50.79    3.10
  -3  -1  -2   42.90    2.40
  -3  -1  -2   40.00    2.80
  -3   1  -2   42.90    2.50
   3   1   2   43.80    2.80
   4  -1   2  354.26   15.00
   4  -1   2  350.66   15.50
   4   1   2  342.17   15.20
   5  -1   2  299.57   13.70
   5  -1   2  317.87   14.40
   5   1   2  306.57   14.00
   6  -1   2   27.40    2.80
   6  -1   2   27.10    3.30
   6   1   2   17.30    2.70
   6  -2  -2    6.20    1.70
   6  -2  -2    6.90    2.20
   6   2  -2    7.00    1.90
   5  -2  -2   33.20    2.80
   5  -2  -2   41.60    3.80
   5   2  -2   37.00    3.30
   4  -2  -2    7.00    1.60
   4  -2  -2    6.80    1.20
   4   2  -2   10.40    1.70
   3  -2  -2   27.70    2.30
  -3  -2   2   24.30    1.80
   3  -2  -2   27.30    1.90
   3   2  -2   23.10    2.10
  -3   2   2   26.60    2.20
   2  -2  -2 1706.33   67.99
  -2  -2   2 1756.72   68.29
   2  -2  -2 1758.72   68.29
  -2   2   2 1573.74   68.19
  -2   2   2 1729.93   68.09
   2   2  -2 1625.74   68.09
  -1  -2   2  267.17    9.90
  -1  -2   2  231.48    9.80
   1  -2  -2  231.18    9.70
   1  -2  -2  230.58    9.60
   1   2  -2  216.08    9.70
  -1   2   2  219.68    9.60
  -1   2   2  231.38    9.60
   0  -2  -2 1764.72   69.99
   0  -2  -2 1733.43   69.79
   0  -2  -2 1720.83   69.69
   0  -2   2 1675.83   70.19
   0  -2  -2 1731.83   69.69
   0  -2   2 1678.43   69.69
   0   2  -2 1747.23   69.69
   0   2  -2 1899.01   70.39
   0   2   2 1697.33   69.99
   0   2  -2 1733.53   70.49
   1  -2   2   22.70    1.60
  -1  -2  -2   22.30    1.20
  -1  -2  -2   22.50    1.30
   1  -2   2   21.70    1.40
  -1   2  -2   23.00    1.50
  -1   2  -2   21.20    1.40
  -2  -2  -2 1661.03   65.89
   2  -2   2 1611.04   65.89
  -2   2  -2 1747.83   66.19
  -2   2  -2 1579.14   65.89
   2   2   2 1587.34   65.79
  -3  -2  -2  122.89    5.60
   3  -2   2  125.49    6.10
  -3  -2  -2  116.59    5.90
   3  -2   2  120.39    5.70
   3   2   2  121.49    5.70
  -3   2  -2  117.49    6.00
   4  -2   2  150.68    8.40
   4  -2   2  167.98    7.90
   4   2   2  196.58    8.20
   5  -2   2   72.59    4.20
   5  -2   2   62.29    4.70
   5   2   2   64.19    4.20
   6  -2   2  212.78   10.20
   6  -2   2  216.78   11.10
   6   2   2  210.18   10.50
   6  -3  -2   11.60    2.10
   6  -3  -2    7.90    2.20
   6   3  -2   10.30    2.10
   5  -3  -2    4.90    1.50
   5  -3  -2    1.70    1.50
   5   3  -2    3.90    1.50
   4  -3  -2   97.19    5.00
   4  -3  -2   97.29    5.70
   4   3  -2   96.79    5.30
   3  -3  -2 1566.64   60.49
   3  -3  -2 1578.24   60.99
  -3  -3   2 1407.96   60.99
   3   3  -2 1304.17   60.39
  -3   3   2 1614.94   60.79
  -2  -3   2 1929.91   76.79
   2  -3  -2 1926.31   76.89
  -2  -3   2 1867.21   76.79
   2  -3  -2 1881.71   76.59
  -2   3   2 1888.51   76.59
   2   3  -2 1975.20   76.69
  -2   3   2 1858.71   76.69
   1  -3  -2 2843.32  121.79
  -1  -3   2 3162.38  120.99
   1  -3  -2 3123.39  121.19
  -1   3   2 3192.28  120.79
   1   3  -2 2959.30  122.09
   1   3  -2 3044.80  120.99
  -1   3   2 2793.92  121.39
   0  -3  -2    5.10    0.50
   0  -3   2    3.30    0.70
   0  -3  -2    3.30    0.60
   0  -3   2    3.20    0.70
   0  -3  -2    3.80    0.50
   0  -3   2    4.70    0.80
   0   3  -2    4.30    0.70
   0   3   2    4.60    0.70
   0   3  -2    3.20    0.60
   0   3  -2    3.10    0.70
   1  -3   2  443.56   18.40
  -1  -3  -2  445.26   18.20
  -1  -3  -2  444.66   18.00
   1  -3   2  451.05   18.30
  -1   3  -2  443.06   18.20
  -1   3  -2  419.56   18.30
   1   3   2  451.25   18.20
   2  -3   2   63.59    3.50
  -2  -3  -2   73.19    3.50
   2  -3   2   76.89    3.90
  -2  -3  -2   71.39    3.50
  -2   3  -2   67.89    3.80
  -2   3  -2   69.19    3.60
   2   3   2   69.79    3.20
  -3  -3  -2   92.09    4.60
   3  -3   2   98.49    4.90
  -3  -3  -2  104.09    5.00
   3  -3   2   94.99    5.30
  -3   3  -2   96.89    5.20
   3   3   2   94.49    4.60
   4  -3   2  552.74   22.90
   4   3   2  533.05   22.70
   5  -3   2  381.06   16.90
   5  -3   2  376.76   17.70
   5   3   2  405.46   17.00
   6  -3   2   20.00    2.60
   6  -3   2   13.90    2.70
   6   3   2   16.40    2.40
   6  -4  -2   77.59    4.90
   6  -4  -2   68.79    5.70
   6   4  -2   68.69    4.70
   5  -4  -2   45.40    4.00
   5  -4  -2   40.80    3.30
   5   4  -2   40.40    3.20
   4  -4  -2   42.30    3.10
   4  -4  -2   40.60    3.50
   4   4  -2   45.20    3.10
   3  -4  -2   65.69    4.10
   3  -4  -2   66.19    3.60
  -3   4   2   62.79    3.80
   3   4  -2   63.19    3.60
   2  -4  -2  489.95   20.00
  -2  -4   2  488.05   20.20
  -2  -4   2  475.05   20.20
   2  -4  -2  515.65   20.30
  -2   4   2  470.75   20.30
   2   4  -2  448.66   19.80
  -2   4   2  480.25   20.00
   1  -4  -2    2.70    0.80
  -1  -4   2    2.70    0.70
  -1  -4   2    3.50    0.80
   1  -4  -2    2.30    0.70
   1   4  -2    2.50    0.60
  -1   4   2    3.10    0.70
  -1   4   2    2.90    0.50
   1   4  -2    4.30    1.00
  -1   4   2    3.60    0.60
   0  -4  -2  115.59    5.00
   0  -4  -2  113.09    5.00
   0  -4  -2  115.09    5.10
   0  -4   2  115.09    5.20
   0  -4   2  106.89    5.20
   0   4   2  110.39    5.10
   0   4  -2  109.89    5.30
   0   4  -2  118.69    5.10
   0   4  -2  107.59    5.10
  -1  -4  -2    1.50    0.70
   1  -4   2    1.30    0.70
  -1  -4  -2    1.30    0.50
   1  -4   2    0.00    0.70
  -1   4  -2    0.00    0.60
   1   4   2    0.80    0.60
  -1   4  -2    0.80    0.70
  -1   4  -2    1.00    0.60
   2  -4   2  281.37   12.00
   2  -4   2  266.77   12.30
  -2  -4  -2  286.87   12.00
  -2  -4  -2  278.37   11.90
  -2   4  -2  276.77   12.10
  -3  -4  -2   28.50    2.20
   3  -4   2   30.10    2.30
   3  -4   2   26.80    2.70
  -3   4  -2   27.30    2.70
   3   4   2   26.70    1.70
   4  -4   2   76.39    4.40
   4  -4   2   78.99    5.00
   4   4   2   74.19    4.00
   5  -4   2  258.17   12.20
   5  -4   2  258.47   13.00
   5   4   2  280.37   11.90
   6  -4   2   11.80    2.10
   6  -4   2   14.90    2.90
   6   4   2   12.40    2.50
   5  -5  -2   14.30    2.20
   5  -5  -2   12.50    2.60
   5   5  -2   16.30    2.00
   4  -5  -2   98.09    5.90
   4  -5  -2   99.99    5.30
   4   5  -2   90.99    4.90
   3  -5  -2  438.96   19.20
   3  -5  -2  445.16   19.60
   3   5  -2  442.86   18.90
  -3   5   2  481.75   19.30
  -2  -5   2   35.90    2.60
   2  -5  -2   37.50    2.80
   2  -5  -2   39.20    2.50
   2   5  -2   39.10    2.70
   2   5  -2   37.00    2.10
  -2   5   2   35.60    2.30
   1  -5  -2   36.60    2.40
   1  -5  -2   34.60    2.40
  -1  -5   2   32.80    2.40
  -1  -5   2   36.40    2.40
   1   5  -2   37.50    2.00
   1   5  -2   37.00    2.50
  -1   5   2   39.40    1.80
  -1   5   2   38.60    2.40
  -1   5   2   35.90    1.80
   1   5  -2   39.00    2.10
   0  -5   2   43.50    2.70
   0  -5  -2   47.20    2.70
   0  -5  -2   48.30    2.60
   0  -5  -2   47.90    2.60
   0   5  -2   47.00    2.50
   0   5  -2   47.10    2.90
   0   5  -2   46.00    2.50
   0   5   2   47.30    2.70
   1  -5   2  476.35   20.40
   1  -5   2  463.55   20.60
  -1  -5  -2  494.15   20.40
  -1  -5  -2  505.35   20.20
  -1   5  -2  502.45   20.40
   1   5   2  490.55   20.40
  -1   5  -2  483.85   20.60
  -1   5  -2  500.95   20.40
   2  -5   2  274.47   12.20
   2  -5   2  284.37   12.60
  -2  -5  -2  286.07   12.20
  -2  -5  -2  277.87   12.10
  -2   5  -2  277.07   12.30
   3  -5   2   62.79    4.10
   3  -5   2   48.50    3.40
   4  -5   2  194.58   10.00
   4  -5   2  201.68    9.40
   4   5   2  193.98    8.30
   5  -5   2    4.20    2.00
   5  -5   2    5.00    1.60
   5  -6  -2   -0.70    1.20
   5  -6  -2    0.20    1.70
   4  -6  -2   91.19    6.10
   4  -6  -2  107.69    5.70
   4   6  -2  101.39    4.90
   3  -6  -2  475.05   20.10
   3  -6  -2  478.75   20.70
   3   6  -2  491.25   19.40
  -3   6   2  442.96   20.00
   2  -6  -2  263.17   12.20
   2  -6  -2  265.47   12.00
   2   6  -2  277.17   11.20
  -2   6   2  267.67   11.50
   2   6  -2  281.17   11.20
   2   6  -2  275.67   12.20
  -2   6   2  270.27   11.60
   1  -6  -2  445.36   18.70
   1  -6  -2  445.26   18.60
   1   6  -2  437.76   17.90
   1   6  -2  429.76   17.90
   1   6  -2  444.56   18.80
  -1   6   2  448.06   18.70
   0  -6   2  415.36   17.90
   0  -6  -2  434.26   17.80
   0   6   2  418.46   17.90
   0   6  -2  432.16   17.40
   0   6  -2  421.96   18.10
   0   6  -2  420.16   17.40
  -1  -6  -2  234.58   10.60
  -1  -6  -2  253.37   10.90
  -1  -6  -2  248.08   10.60
   1  -6   2  242.68   10.80
  -1   6  -2  248.68   11.00
  -1   6  -2  235.78   10.50
  -1   6  -2  249.48   10.50
   1   6   2  235.48   10.70
   2  -6   2  442.46   18.60
  -2  -6  -2  414.46   18.40
   2  -6   2  463.35   19.10
  -2   6  -2  416.06   18.60
  -2   6  -2  445.96   18.50
   3  -6   2   19.50    2.20
   3  -6   2   21.10    2.60
   4  -6   2  184.58    8.70
   4  -6   2  163.68    9.20
   5  -6   2    1.30    1.50
   5  -6   2   -0.20    1.60
   4  -7  -2   84.39    5.80
   4  -7  -2   81.69    5.10
   3  -7  -2    0.90    1.30
   3  -7  -2    0.90    1.30
  -3   7   2    1.90    1.00
   2  -7  -2    6.80    1.50
   2  -7  -2    5.20    1.50
  -2   7   2   10.30    1.70
   2   7  -2    7.30    1.60
  -1  -7   2  439.36   19.50
   1  -7  -2  463.85   19.50
   1  -7  -2  462.65   19.70
   1   7  -2  468.95   19.80
  -1   7   2  459.85   19.60
   0  -7   2  120.99    6.20
   0  -7  -2  128.09    6.10
   0   7  -2  122.49    6.30
   0   7   2  118.69    6.10
   1  -7   2   94.49    5.10
  -1  -7  -2   89.09    4.80
  -1  -7  -2   92.09    5.30
  -1   7  -2   93.09    4.50
  -1   7  -2   92.59    4.50
   1   7   2   97.79    5.00
  -1   7  -2   95.19    5.30
   2  -7   2    7.90    1.70
  -2   7  -2    7.50    1.40
  -2   7  -2    8.40    1.90
   3  -7   2   15.60    2.60
   3  -7   2   14.70    2.20
  -3   7  -2   11.10    1.90
   4  -7   2  130.79    6.90
   4  -7   2  125.59    7.70
   3  -8  -2  151.98    7.70
   3  -8  -2  144.39    8.20
  -3   8   2  152.58    7.90
   2  -8  -2   45.90    3.40
   2  -8  -2   49.10    3.80
  -2   8   2   44.80    3.50
   2   8  -2   49.80    3.60
   1  -8  -2    2.50    1.30
  -1  -8   2    3.60    1.40
   1   8  -2    4.40    1.60
  -1   8   2    2.80    1.30
   0  -8   2   17.60    2.10
   0  -8  -2   19.20    2.10
   0   8   2   16.20    2.10
   0   8  -2   16.30    2.30
  -1  -8  -2   10.40    1.70
   1  -8   2   10.70    1.90
   1   8   2    9.20    1.70
  -1   8  -2   11.30    2.00
   2  -8   2    0.70    1.40
  -2  -8  -2    0.80    1.20
  -2   8  -2    2.40    1.50
   3  -8   2   20.20    2.70
  -3   8  -2   17.30    2.70
  -3   8  -2   17.60    2.90
  -2  -9   2   37.00    3.50
   2  -9  -2   40.70    3.40
  -2   9   2   37.10    3.40
   1  -9  -2   96.99    5.60
  -1  -9   2  103.69    5.70
   1   9  -2   90.99    5.70
  -1   9   2   95.59    5.60
   0  -9   2    2.90    1.60
   0  -9  -2    2.50    1.40
   0   9  -2    3.80    1.70
   0   9   2    2.40    1.40
  -1  -9  -2    0.90    1.20
   1  -9   2    0.30    1.40
   1   9   2   -0.10    1.20
  -1   9  -2   -0.20    1.40
  -2  -9  -2   77.69    4.70
   2  -9   2   75.49    5.00
  -2   9  -2   73.69    5.10
   6   0  -3    0.40    1.50
   5   0  -3    3.10    1.60
   4   0  -3    0.90    1.10
   3   0  -3   -0.10    0.90
  -3   0   3    0.60    0.80
  -3   0   3   -0.40    0.50
   2   0  -3    0.10    0.70
  -2   0   3    0.40    0.70
   2   0  -3    0.00    0.50
  -2   0   3    1.00    0.50
   1   0  -3    1.40    0.50
  -1   0   3    2.80    0.60
  -1   0  -3    0.40    0.30
   1   0   3    0.70    0.40
  -1   0  -3    0.20    0.40
   1   0   3    0.60    0.30
  -2   0  -3    0.70    0.60
  -2   0  -3    1.30    0.50
   2   0   3    1.00    0.50
   2   0   3    0.00    0.60
   3   0   3   -0.20    0.90
   3   0   3    0.70    0.60
  -3   0  -3   -0.90    0.80
  -3   0  -3    1.40    0.70
   4   0   3   -0.50    1.00
   4   0   3   -0.20    0.60
   5   0   3    1.80    1.50
   5   0   3    3.10    1.10
   6   0   3    1.00    1.50
   6  -1  -3    1.90    1.70
   6   1  -3    5.30    2.00
   5  -1  -3  891.01   37.90
   5  -1  -3  910.91   37.20
   5   1  -3  894.71   37.80
   4  -1  -3  461.15   21.00
   4  -1  -3  513.35   20.60
   4   1  -3  491.75   21.00
  -3  -1   3  107.09    5.20
  -3  -1   3  128.69    5.70
   3  -1  -3  102.39    5.50
   3  -1  -3  112.39    5.20
  -3   1   3  115.09    5.60
  -3   1   3  103.49    5.10
   3   1  -3  105.29    5.50
   2  -1  -3    3.80    1.00
  -2  -1   3    8.30    1.20
   2  -1  -3    3.90    0.70
  -2   1   3    6.20    1.00
  -2   1   3    4.00    0.70
   2   1  -3    6.40    1.10
   1  -1  -3  298.47   12.30
   1  -1  -3  280.67   12.50
  -1  -1   3  320.47   12.60
  -1  -1   3  291.57   12.40
   1   1  -3  306.87   12.60
  -1   1   3  319.37   12.50
  -1   1   3  297.87   12.30
   0  -1   3    3.00    0.50
   0   1   3    2.60    0.20
   0   1   3    4.10    0.30
   0   1  -3    3.40    0.50
   1  -1   3 4303.47  173.98
  -1  -1  -3 4393.16  173.78
   1  -1   3 4483.25  174.88
  -1  -1  -3 4179.78  173.38
  -1   1  -3 4233.78  173.68
  -1   1  -3 4322.07  174.68
   2  -1   3   87.69    4.10
  -2  -1  -3   86.49    3.90
   2  -1   3   85.39    4.30
  -2  -1  -3   90.09    4.20
  -2   1  -3   88.49    4.30
  -2   1  -3   88.59    4.00
   3  -1   3 1795.02   73.29
  -3  -1  -3 1815.42   73.19
  -3  -1  -3 1934.21   73.59
   3  -1   3 1531.45   73.59
   3   1   3 2011.80   73.59
  -3   1  -3 1807.22   73.29
  -3   1  -3 1840.92   73.69
   4  -1   3   46.60    3.50
   4  -1   3   48.80    3.00
   4   1   3   49.80    3.30
   5  -1   3  506.25   22.70
   5  -1   3  509.95   23.30
   5   1   3  592.44   23.30
   6  -1   3   17.50    2.30
   6  -1   3   21.20    3.00
   6   1   3   20.20    2.80
   6  -2  -3   98.19    5.80
   6  -2  -3  123.39    6.90
   6   2  -3   91.59    6.10
   5  -2  -3 1405.26   59.79
   5  -2  -3 1483.85   59.09
   5   2  -3 1449.06   59.49
   4  -2  -3   14.90    2.30
   4  -2  -3   13.10    1.70
   4   2  -3   15.30    2.00
  -3  -2   3  245.98   10.60
   3  -2  -3  221.88   10.10
   3  -2  -3  246.48   10.60
   3   2  -3  237.38   10.40
  -3   2   3  215.18   10.40
   2  -2  -3 1443.36   58.49
  -2  -2   3 1443.06   58.59
  -2  -2   3 1490.65   58.79
   2  -2  -3 1388.06   58.69
   2   2  -3 1499.35   58.69
  -2   2   3 1449.65   58.69
  -2   2   3 1455.25   58.49
  -1  -2   3    5.30    0.80
  -1  -2   3    3.70    0.70
   1  -2  -3    5.60    0.70
   1  -2  -3    6.30    0.80
  -1   2   3    5.00    0.60
   1   2  -3    4.90    0.80
   1   2  -3    4.70    0.80
  -1   2   3    5.00    0.60
   0  -2   3 1154.58   44.80
   0  -2  -3 1121.79   44.60
   0  -2   3 1161.58   44.90
   0   2  -3 1127.69   44.80
   0   2  -3  986.80   44.80
   0   2   3 1121.79   44.60
  -1  -2  -3   93.89    4.00
   1  -2   3   98.79    4.50
  -1  -2  -3   95.29    4.10
   1  -2   3   96.99    4.30
  -1   2  -3   86.19    4.40
  -1   2  -3   93.79    4.20
  -2  -2  -3  507.15   19.90
  -2  -2  -3  417.56   20.00
   2  -2   3  475.35   20.40
   2  -2   3  519.65   20.10
   2   2   3  509.55   19.90
  -2   2  -3  508.15   20.10
  -2   2  -3  477.95   20.30
  -3  -2  -3  752.32   31.40
   3  -2   3  788.62   32.00
   3  -2   3  737.03   31.50
  -3  -2  -3  771.62   31.70
  -3   2  -3  791.02   32.00
   3   2   3  774.72   31.50
   4  -2   3  290.87   13.60
   4  -2   3  321.27   13.20
   4   2   3  290.67   13.20
   5  -2   3  107.49    5.70
   5  -2   3  102.89    6.30
   5   2   3  110.69    5.90
   6  -2   3    2.90    1.40
   6  -2   3    1.10    1.60
   6   2   3    1.50    1.50
   6  -3  -3    0.50    1.20
   6  -3  -3    0.60    1.60
   6   3  -3   -0.20    1.30
   5  -3  -3  162.78    7.90
   5  -3  -3  170.08    8.70
   5   3  -3  147.69    8.00
   4  -3  -3   16.70    2.50
   4  -3  -3   23.20    2.10
   4   3  -3   21.00    2.20
   3  -3  -3  406.76   16.90
   3  -3  -3  393.26   16.40
  -3   3   3  375.46   16.60
   3   3  -3  379.26   16.60
  -2  -3   3  552.34   22.30
   2  -3  -3  500.25   22.40
   2  -3  -3  544.55   22.10
  -2  -3   3  556.14   22.50
  -2   3   3  531.25   22.20
  -2   3   3  548.65   22.20
   2   3  -3  537.45   22.30
  -1  -3   3  154.58    6.90
   1  -3  -3  149.29    6.70
  -1  -3   3  164.38    7.00
   1  -3  -3  157.98    6.80
  -1   3   3  153.78    6.70
   1   3  -3  154.18    6.90
  -1   3   3  159.88    6.60
   1   3  -3  147.29    6.80
   0  -3   3    8.90    1.00
   0  -3  -3    8.60    0.60
   0  -3   3    7.60    1.00
   0  -3  -3    7.20    0.80
   0  -3  -3    9.00    0.60
   0   3  -3    7.30    0.90
   0   3  -3    7.60    0.90
   0   3  -3   12.00    1.20
   0   3   3    9.50    0.90
   1  -3   3 1287.47   50.89
   1  -3   3 1302.67   50.69
  -1  -3  -3 1301.07   50.39
  -1  -3  -3 1259.27   50.59
  -1   3  -3 1158.58   50.79
  -1   3  -3 1227.88   50.69
   2  -3   3  822.52   33.40
   2  -3   3  787.92   33.70
  -2  -3  -3  800.72   33.20
  -2  -3  -3  824.02   33.30
  -2   3  -3  866.61   33.70
  -2   3  -3  807.72   33.40
   3  -3   3   56.79    3.40
  -3  -3  -3   61.89    3.50
   3  -3   3   57.59    3.80
  -3  -3  -3   60.39    3.10
   3   3   3   61.99    3.10
  -3   3  -3   55.49    4.00
   4  -3   3   14.50    1.80
   4  -3   3   25.80    2.80
   4   3   3   18.50    1.90
   5  -3   3   -0.50    1.50
   5  -3   3    1.10    1.00
   5   3   3    0.80    1.10
   6  -3   3    0.30    1.20
   6  -3   3    1.50    1.70
   6   3   3   -0.10    1.20
   6  -4  -3    3.50    2.10
   6  -4  -3    4.50    1.60
   6   4  -3    2.60    1.50
   5  -4  -3   12.10    2.40
   5  -4  -3   18.00    2.30
   5   4  -3   15.00    2.20
   4  -4  -3   46.30    3.10
   4  -4  -3   41.90    3.60
   4   4  -3   43.10    3.20
   3  -4  -3  125.19    6.70
   3  -4  -3  135.39    6.40
   3   4  -3  133.49    6.40
  -3   4   3  137.29    6.50
  -2  -4   3  153.68    6.80
   2  -4  -3  138.39    6.70
  -2  -4   3  134.49    6.60
   2  -4  -3  142.59    6.50
  -2   4   3  141.59    6.50
  -2   4   3  141.19    6.40
   2   4  -3  138.29    6.40
   1  -4  -3  364.66   15.40
  -1  -4   3  343.47   15.60
  -1  -4   3  379.66   15.70
   1  -4  -3  378.46   15.40
  -1   4   3  372.16   15.00
   1   4  -3  369.86   15.40
  -1   4   3  367.66   15.00
   1   4  -3  383.76   15.70
  -1   4   3  377.06   15.40
   0  -4  -3   47.90    2.30
   0  -4  -3   49.99    2.40
   0  -4   3   49.90    2.70
   0  -4  -3   46.30    2.50
   0  -4   3   47.00    2.70
   0   4  -3   48.10    2.70
   0   4  -3   44.90    2.80
   0   4   3   49.10    2.60
   0   4  -3   48.50    2.60
   1  -4   3  385.86   16.40
  -1  -4  -3  397.56   16.10
   1  -4   3  384.56   16.60
  -1  -4  -3  387.66   16.30
   1   4   3  384.36   16.30
  -1   4  -3  401.06   16.50
  -1   4  -3  398.46   16.60
  -1   4  -3  398.96   16.60
   2  -4   3 1802.92   74.49
   2  -4   3 1918.31   74.99
  -2  -4  -3 1840.82   74.49
  -2   4  -3 1827.42   74.69
   3  -4   3  124.39    7.00
  -3  -4  -3  141.89    6.70
   3  -4   3  141.59    6.60
   3   4   3  143.79    5.90
   4  -4   3  137.69    7.50
   4  -4   3  142.99    6.90
   4   4   3  131.89    6.20
   5  -4   3    7.70    2.20
   5  -4   3    7.90    1.80
   5   4   3    6.30    1.30
   6  -4   3   65.89    5.40
   6  -4   3   66.49    4.50
   5  -5  -3   71.99    4.50
   5  -5  -3   68.89    5.20
   5   5  -3   68.39    4.30
   4  -5  -3   68.39    4.90
   4  -5  -3   78.09    4.50
   4   5  -3   77.39    4.30
   3  -5  -3   86.29    4.80
   3  -5  -3   80.39    5.10
  -3   5   3   97.99    4.90
   3   5  -3   97.19    4.70
   2  -5  -3    0.40    0.80
   2  -5  -3   -0.10    0.80
   2   5  -3    1.00    1.00
   2   5  -3    0.10    0.60
  -2   5   3    0.20    0.60
  -1  -5   3  866.01   35.20
   1  -5  -3  839.82   34.90
   1  -5  -3  870.71   34.90
  -1  -5   3  881.51   35.30
  -1   5   3  851.11   34.90
   1   5  -3  834.02   35.10
  -1   5   3  879.31   34.90
   1   5  -3  823.62   34.70
   1   5  -3  845.62   34.70
   0  -5  -3  338.27   14.00
   0  -5  -3  345.67   13.90
   0  -5   3  325.57   14.10
   0  -5  -3  335.87   13.90
   0   5   3  323.27   14.00
   0   5  -3  331.97   14.30
   0   5  -3  327.97   13.90
   0   5  -3  327.07   14.00
   1  -5   3  195.08    8.70
  -1  -5  -3  197.08    8.60
  -1  -5  -3  177.08    8.30
  -1   5  -3  198.58    8.70
  -1   5  -3  190.88    8.80
  -1   5  -3  209.78    8.80
   1   5   3  194.38    8.60
   2  -5   3  735.83   30.50
   2  -5   3  740.53   30.10
  -2  -5  -3  733.03   30.00
  -2  -5  -3  738.03   29.80
  -2   5  -3  685.73   30.10
   3  -5   3    9.40    1.80
   3  -5   3    8.30    1.50
   4  -5   3   95.09    5.20
   4  -5   3   89.49    5.80
   5  -5   3   26.70    3.60
   5  -5   3   21.60    2.60
   5  -6  -3   42.20    4.30
   5  -6  -3   42.90    3.60
   4  -6  -3  257.27   12.50
   4  -6  -3  254.67   11.80
   4   6  -3  261.17   11.30
   3  -6  -3   98.99    5.30
   3  -6  -3  103.79    5.80
   3   6  -3   99.59    4.80
  -3   6   3   98.49    5.80
   2  -6  -3    3.70    1.20
   2  -6  -3    3.50    1.20
  -2   6   3    3.10    0.70
   2   6  -3    5.60    0.90
   2   6  -3    3.30    1.30
   2   6  -3    5.10    0.90
  -2   6   3    4.10    0.80
   1  -6  -3   32.70    2.40
   1  -6  -3   29.50    2.30
   1   6  -3   32.40    1.90
   1   6  -3   31.10    1.90
   1   6  -3   28.80    2.50
  -1   6   3   33.90    2.40
   0  -6  -3   53.49    3.00
   0  -6   3   53.49    3.20
   0   6  -3   52.69    2.80
   0   6  -3   51.49    2.80
   0   6   3   50.59    3.10
   0   6  -3   50.09    3.30
  -1  -6  -3    2.00    0.90
  -1  -6  -3    4.00    0.90
  -1  -6  -3    3.30    1.00
   1  -6   3    2.90    1.20
  -1   6  -3    2.80    1.20
  -1   6  -3    3.40    0.90
   1   6   3    2.30    0.90
  -1   6  -3    3.50    1.00
   2  -6   3   76.39    4.70
  -2  -6  -3   72.89    4.00
   2  -6   3   76.99    4.40
  -2   6  -3   77.09    4.60
  -2   6  -3   73.59    4.30
  -2   6  -3   79.49    4.40
   3  -6   3    1.80    1.30
   3  -6   3    2.50    1.50
   4  -6   3  105.59    6.00
   4  -6   3  109.59    6.70
   5  -6   3   29.30    3.10
   5  -6   3   21.50    3.40
   4  -7  -3    0.80    1.40
   4  -7  -3    1.80    1.60
   3  -7  -3    9.80    2.00
   3  -7  -3   10.70    1.90
  -3   7   3    9.80    1.40
   2  -7  -3  282.27   12.60
   2  -7  -3  276.87   12.20
   2   7  -3  272.37   12.50
  -2   7   3  266.17   12.30
   1  -7  -3    0.00    1.00
   1  -7  -3    4.40    1.20
  -1  -7   3    0.10    1.00
  -1   7   3    1.30    1.00
   1   7  -3    1.30    1.30
   0  -7  -3   26.00    2.20
   0  -7   3   25.00    2.40
   0   7  -3   27.00    1.70
   0   7  -3   22.70    2.50
   0   7  -3   26.50    1.70
   0   7   3   27.20    2.30
  -1  -7  -3   62.79    3.60
   1  -7   3   64.49    3.90
  -1  -7  -3   62.59    3.50
  -1   7  -3   59.19    4.00
   1   7   3   62.69    3.70
  -1   7  -3   59.69    3.40
  -1   7  -3   60.99    3.40
   2  -7   3  135.89    6.80
  -2   7  -3  130.79    6.90
  -2   7  -3  132.89    6.60
   3  -7   3   90.99    5.70
   3  -7   3   88.69    5.20
  -3   7  -3   86.49    5.20
   4  -7   3   35.80    3.90
   4  -7   3   29.30    3.20
   3  -8  -3    3.40    1.70
   3  -8  -3    3.10    1.50
  -3   8   3    2.40    1.50
   2  -8  -3    7.80    2.00
   2  -8  -3   11.00    1.90
   2   8  -3    9.50    1.90
  -2   8   3   11.30    1.90
  -1  -8   3   13.40    2.10
   1  -8  -3   16.10    2.10
   1   8  -3   15.10    2.30
  -1   8   3   14.50    2.00
   0  -8   3  490.85   21.30
   0  -8  -3  493.95   21.10
   0   8   3  496.65   21.20
   0   8  -3  503.15   21.50
   1  -8   3  561.44   23.90
  -1  -8  -3  570.04   23.60
  -1   8  -3  545.75   24.00
   1   8   3  559.84   23.70
   2  -8   3  662.83   28.10
  -2  -8  -3  662.43   27.80
  -2   8  -3  678.43   27.70
  -2   8  -3  647.54   28.40
   3  -8   3   40.20    3.50
  -3   8  -3   37.00    3.10
  -3   8  -3   40.20    3.70
  -2  -9   3    4.40    1.70
   2  -9  -3    7.50    1.80
   2   9  -3    8.90    2.00
  -2   9   3    8.10    1.90
  -1  -9   3   60.89    4.10
   1  -9  -3   59.09    4.00
   1   9  -3   60.29    4.30
  -1   9   3   56.59    4.00
   0  -9   3   62.69    4.10
   0  -9  -3   52.09    3.70
   0   9   3   57.29    3.90
   0   9  -3   53.69    4.20
  -1  -9  -3   -0.20    1.20
   1  -9   3   -0.30    1.40
  -1   9  -3    0.70    1.50
   1   9   3   -1.40    1.10
  -2  -9  -3   22.80    2.50
   2  -9   3   25.60    3.00
  -2   9  -3   21.20    3.00
   6   0  -4   87.19    5.90
   5   0  -4  328.27   15.10
   4   0  -4    1.40    1.10
   3   0  -4  243.08   11.70
  -3   0   4  268.87   11.40
  -3   0   4  288.97   11.90
   2   0  -4 7344.37  289.47
  -2   0   4 7005.80  288.07
  -2   0   4 7085.09  287.87
   1   0  -4 1027.00   38.30
  -1   0   4  868.51   38.20
  -1   0   4  945.41   38.00
   0   0  -4   59.19    2.50
  -1   0  -4 1826.82   75.39
   1   0   4 1848.62   75.19
  -1   0  -4 1956.40   75.49
   2   0   4   48.20    2.40
   2   0   4   49.10    2.70
  -2   0  -4   46.70    2.40
   3   0   4 3731.03  145.69
   3   0   4 3657.93  146.29
  -3   0  -4 3500.45  145.59
  -3   0  -4 3614.74  145.29
   4   0   4  263.87   11.00
   4   0   4  233.88   11.30
   5   0   4  389.86   17.30
   5   0   4  414.26   17.90
   6   0   4  143.29    8.00
   6  -1  -4    4.00    1.80
   6   1  -4    5.60    2.00
   5  -1  -4   58.79    4.50
   5  -1  -4   59.39    3.70
   5   1  -4   54.49    4.30
   4  -1  -4   79.29    4.40
   4  -1  -4   83.29    5.00
   4   1  -4   89.99    5.00
   3  -1  -4  412.96   16.90
  -3  -1   4  399.36   16.90
  -3  -1   4  368.96   16.40
  -3   1   4  382.06   16.80
   3   1  -4  416.96   16.90
  -3   1   4  375.26   16.40
   2  -1  -4  102.19    4.60
   2  -1  -4   99.59    4.90
   2   1  -4   96.99    4.90
  -2   1   4  106.59    4.90
  -1  -1   4 1348.37   51.19
  -1  -1   4 1272.27   50.99
   1  -1  -4 1125.69   50.99
   1  -1  -4 1202.28   50.89
  -1   1   4 1275.27   50.99
  -1   1   4 1289.07   51.09
   1   1  -4 1258.37   50.99
   1   1  -4 1386.96   51.19
   0  -1  -4   24.10    1.10
   0  -1   4   24.80    1.30
   0  -1   4   23.20    1.40
   0   1   4   24.50    1.10
   0   1  -4   26.10    1.40
   0   1  -4   24.80    1.50
   1  -1   4 1706.83   65.39
  -1  -1  -4 1582.84   65.49
  -1  -1  -4 1639.14   65.59
   1  -1   4 1566.44   65.59
  -1   1  -4 1658.03   65.39
  -2  -1  -4  383.76   15.80
   2  -1   4  383.66   15.60
  -2  -1  -4  376.16   15.50
   2   1   4  378.16   15.50
   2   1   4  363.56   15.70
  -2   1  -4  373.86   15.60
  -2   1  -4  393.56   16.00
  -3  -1  -4  314.87   13.70
   3  -1   4  316.27   13.40
  -3  -1  -4  312.07   13.30
   3  -1   4  315.97   13.90
  -3   1  -4  317.37   13.40
  -3   1  -4  329.87   13.90
   3   1   4  316.27   13.40
   4  -1   4   69.89    3.80
   4  -1   4   67.39    4.20
   4   1   4   65.99    4.00
   5  -1   4   27.00    3.10
   5  -1   4   25.80    2.60
   5   1   4   29.90    2.90
   6  -1   4   90.89    5.20
   6  -1   4   85.19    5.80
   6   1   4   83.39    5.50
   6  -2  -4  106.99    6.10
   6  -2  -4  115.19    7.00
   6   2  -4  106.09    6.70
   5  -2  -4  178.18    8.80
   5  -2  -4  182.58    9.60
   5   2  -4  197.48    9.40
   4  -2  -4  236.98   11.70
   4  -2  -4  242.28   11.20
   4   2  -4  280.27   11.70
   3  -2  -4  251.97   12.40
  -3  -2   4  309.07   12.50
  -3  -2   4  273.07   12.20
   3   2  -4  269.97   12.30
  -3   2   4  300.07   12.40
   2  -2  -4    8.20    1.20
   2  -2  -4    4.00    0.80
  -2  -2   4    3.50    0.90
  -2  -2   4    6.80    1.00
   2   2  -4    5.10    1.00
  -2   2   4    4.70    0.90
  -2   2   4    7.20    0.90
   1  -2  -4 1749.03   68.19
   1  -2  -4 1642.04   68.69
  -1  -2   4 1672.03   68.49
  -1  -2   4 1737.03   68.39
  -1   2   4 1767.42   68.19
   1   2  -4 1656.93   68.39
   1   2  -4 1719.83   68.39
  -1   2   4 1661.23   68.59
   0  -2   4 2900.31  109.19
   0  -2   4 2394.56  109.49
   0  -2  -4 3014.00  109.49
   0   2   4 2819.22  109.39
   0   2  -4 2297.17  108.99
   0   2  -4 2915.41  110.19
   1  -2   4    3.10    0.70
  -1  -2  -4    3.80    0.50
  -1  -2  -4    4.00    0.40
   1  -2   4    4.10    0.80
  -1   2  -4    4.50    0.90
  -1   2  -4    4.00    0.70
  -2  -2  -4  163.08    7.20
   2  -2   4  164.18    7.20
  -2  -2  -4  160.38    7.00
   2  -2   4  162.58    7.60
  -2   2  -4  162.18    7.50
  -2   2  -4  165.98    7.20
   2   2   4  169.08    7.00
   3  -2   4  989.50   41.10
  -3  -2  -4 1011.70   40.80
   3  -2   4 1037.50   40.70
  -3  -2  -4 1015.20   40.50
   3   2   4  970.00   40.60
  -3   2  -4  967.50   41.10
   4  -2   4    6.30    1.70
   4  -2   4    7.80    1.30
   4   2   4    7.90    1.40
   5  -2   4   16.40    2.10
   5  -2   4   18.50    2.70
   5   2   4   17.00    2.20
   6  -2   4   11.10    2.00
   6  -2   4   13.80    2.80
   6   2   4   12.50    2.30
   6  -3  -4   53.79    4.70
   6  -3  -4   49.00    3.70
   6   3  -4   50.09    4.10
   5  -3  -4    4.60    1.30
   5  -3  -4    1.80    1.60
   5   3  -4    2.00    1.40
   4  -3  -4  720.93   29.50
   4  -3  -4  675.53   28.80
   4   3  -4  686.03   29.10
   3  -3  -4  221.08    9.90
   3  -3  -4  215.58   10.30
  -3   3   4  243.98   10.20
   3   3  -4  221.78   10.20
  -2  -3   4  144.39    6.70
   2  -3  -4  132.69    6.20
   2  -3  -4  146.99    6.60
  -2  -3   4  138.39    6.50
  -2   3   4  136.39    6.30
  -2   3   4  138.79    6.30
   2   3  -4  144.59    6.50
  -1  -3   4  612.74   25.30
   1  -3  -4  670.93   25.20
   1  -3  -4  612.84   25.00
  -1  -3   4  583.04   25.40
   1   3  -4  594.04   25.30
  -1   3   4  616.74   25.10
   1   3  -4  645.14   25.30
  -1   3   4  595.84   24.80
   0  -3  -4 1147.79   45.40
   0  -3   4 1067.39   45.80
   0   3  -4 1215.48   45.80
   0   3   4 1126.09   45.40
   0   3  -4 1101.89   45.70
   0   3  -4 1118.79   45.70
  -1  -3  -4  322.17   13.00
   1  -3   4  324.97   13.40
  -1  -3  -4  321.27   13.20
  -1   3  -4  318.57   13.60
  -1   3  -4  314.27   13.40
  -2  -3  -4  814.52   32.80
   2  -3   4  801.42   32.90
   2  -3   4  799.62   33.20
  -2  -3  -4  808.52   32.70
  -2   3  -4  794.72   32.90
  -2   3  -4  810.02   33.10
   3  -3   4   80.39    4.00
   3  -3   4   62.99    4.30
  -3  -3  -4   73.19    3.70
  -3  -3  -4   80.79    4.00
   3   3   4   72.59    3.60
   4  -3   4  405.66   17.90
   4  -3   4  440.06   18.70
   4   3   4  413.46   17.70
   5  -3   4   -0.40    1.40
   5  -3   4    0.90    1.10
   5   3   4    0.70    1.00
   6  -3   4  314.67   14.40
   6  -3   4  355.96   15.60
   6   3   4  278.37   14.10
   6  -4  -4    3.80    2.10
   6  -4  -4    1.40    1.30
   6   4  -4    5.30    1.80
   5  -4  -4  326.37   14.60
   5  -4  -4  317.57   15.40
   5   4  -4  335.57   14.80
   4  -4  -4  378.26   16.20
   4  -4  -4  358.26   16.80
   4   4  -4  384.86   16.40
   3  -4  -4  378.96   17.90
   3  -4  -4  434.76   17.60
  -3   4   4  411.46   17.70
   3   4  -4  435.56   17.70
  -2  -4   4    1.90    0.90
   2  -4  -4    3.80    0.90
  -2  -4   4    3.50    1.10
   2  -4  -4    3.60    1.00
  -2   4   4    4.30    0.80
   2   4  -4    3.40    1.00
  -2   4   4    3.50    0.90
   2   4  -4    3.10    1.00
  -1  -4   4 1944.11   81.29
  -1  -4   4 1980.60   81.19
   1  -4  -4 2063.89   80.89
   1  -4  -4 1940.41   80.89
   1   4  -4 2138.29   81.09
   1   4  -4 2024.90   81.19
  -1   4   4 2009.80   80.89
   0  -4  -4  646.44   26.90
   0  -4   4  669.13   27.40
   0  -4  -4  660.33   26.90
   0  -4  -4  670.23   27.10
   0  -4   4  699.73   27.60
   0   4  -4  672.43   27.50
   0   4  -4  662.83   27.40
   0   4   4  667.53   27.20
   0   4  -4  662.63   27.40
  -1  -4  -4  191.58    8.30
   1  -4   4  191.48    8.50
  -1  -4  -4  205.48    8.00
  -1   4  -4  175.48    8.60
  -1   4  -4  191.78    8.70
   1   4   4  196.98    8.30
  -1   4  -4  195.48    8.60
   2  -4   4    6.30    1.40
   2  -4   4    6.50    1.10
  -2  -4  -4    5.70    0.90
  -2  -4  -4    6.90    1.10
  -2   4  -4    6.40    1.30
   3  -4   4  484.15   19.90
   3  -4   4  445.46   20.30
  -3  -4  -4  479.25   19.80
   4  -4   4   51.09    4.00
   4  -4   4   49.70    3.40
   4   4   4   44.90    2.60
   5  -4   4  132.09    6.90
   5  -4   4  134.79    7.70
   5   4   4  124.79    6.20
   6  -4   4   11.60    2.20
   6  -4   4    7.40    2.30
   5  -5  -4    2.40    1.40
   5  -5  -4    3.20    1.80
   5   5  -4    3.80    1.40
   4  -5  -4    5.80    1.40
   4  -5  -4    5.40    1.80
   4   5  -4    6.40    1.40
   3  -5  -4   11.50    1.90
   3  -5  -4   12.00    1.70
   3   5  -4   12.10    1.60
  -3   5   4   11.90    1.60
   2  -5  -4    2.50    1.00
   2  -5  -4    2.60    1.00
   2   5  -4    2.60    1.10
   2   5  -4    1.80    0.80
  -2   5   4    3.00    0.70
  -2   5   4    2.70    0.70
   1  -5  -4   87.39    4.00
  -1  -5   4   79.59    4.30
   1  -5  -4   80.99    4.00
   1   5  -4   77.09    4.00
   1   5  -4   76.49    4.30
  -1   5   4   78.89    4.00
  -1   5   4   76.19    3.90
   1   5  -4   75.49    4.00
   0  -5  -4  144.79    6.40
   0  -5  -4  159.38    6.40
   0  -5   4  149.19    6.80
   0  -5  -4  143.49    6.50
   0   5  -4  139.19    6.90
   0   5  -4  147.09    6.70
   0   5  -4  140.69    6.70
   0   5   4  146.69    6.60
  -1  -5  -4  235.18   10.10
   1  -5   4  248.28   10.60
  -1  -5  -4  230.58   10.30
   1   5   4  239.58   10.30
  -1   5  -4  234.58   10.70
  -1   5  -4  250.57   10.70
  -1   5  -4  240.68   10.50
   2  -5   4   31.60    2.80
  -2  -5  -4   34.20    2.10
  -2  -5  -4   33.10    2.20
   2  -5   4   32.30    2.50
  -2   5  -4   33.50    2.60
   3  -5   4  264.77   11.70
  -3  -5  -4  245.28   11.80
   3  -5   4  272.77   12.30
   4  -5   4   41.90    3.20
   4  -5   4   39.70    3.80
   5  -5   4   51.49    4.50
   5  -5   4   44.80    3.50
   5  -6  -4  111.29    6.10
   5  -6  -4  104.59    7.00
   4  -6  -4   28.50    3.20
   4  -6  -4   32.80    2.90
   4   6  -4   31.80    2.50
   3  -6  -4   34.00    2.70
   3  -6  -4   37.70    3.10
   3   6  -4   34.20    2.40
   2  -6  -4    1.40    1.10
   2  -6  -4   -0.40    0.90
   2   6  -4    0.70    0.70
  -2   6   4    1.00    0.40
   2   6  -4    0.00    1.00
   2   6  -4    1.30    0.70
   1  -6  -4    5.20    1.10
   1  -6  -4    4.60    1.10
   1   6  -4    5.60    0.90
   1   6  -4    3.70    0.90
   1   6  -4    5.10    1.40
  -1   6   4    5.20    1.10
   0  -6   4   64.79    3.80
   0  -6  -4   64.69    3.40
   0  -6  -4   66.99    3.50
   0   6  -4   68.19    3.50
   0   6  -4   60.89    3.90
   0   6  -4   65.19    3.50
   0   6   4   69.19    3.60
   1  -6   4   94.09    4.90
  -1  -6  -4   94.89    4.40
  -1  -6  -4   94.19    4.60
  -1  -6  -4   94.99    4.70
  -1   6  -4   89.99    4.80
  -1   6  -4   88.29    4.70
  -1   6  -4   89.19    5.00
   1   6   4   92.09    4.60
  -2  -6  -4  210.18    9.10
   2  -6   4  192.58    9.40
  -2   6  -4  197.18    9.50
  -2   6  -4  208.98    9.40
  -2   6  -4  205.58    9.70
   3  -6   4  125.69    7.10
   3  -6   4  126.39    6.50
   4  -6   4   77.99    4.90
   4  -6   4   77.39    5.50
   5  -6   4   26.20    2.90
   5  -6   4   31.90    4.10
   4  -7  -4  125.59    7.20
   4  -7  -4  154.78    8.10
   3  -7  -4   41.70    3.10
   3  -7  -4   36.00    3.30
   2  -7  -4   73.49    4.40
   2  -7  -4   76.69    4.60
  -2   7   4   84.59    4.60
   2   7  -4   75.09    4.70
   2   7  -4   81.49    3.70
  -1  -7   4  388.66   17.00
   1  -7  -4  384.66   16.90
   1  -7  -4  397.46   16.80
   1   7  -4  410.36   16.30
  -1   7   4  401.86   16.90
   1   7  -4  391.76   17.20
   1   7  -4  377.56   16.50
   0  -7  -4  211.18    9.30
   0  -7   4  211.38    9.60
   0   7  -4  199.38    9.00
   0   7   4  209.78    9.40
   0   7  -4  205.78    9.00
   0   7  -4  204.08    9.70
  -1  -7  -4  183.48    8.40
   1  -7   4  176.18    8.50
  -1  -7  -4  176.78    8.10
   1   7   4  173.48    8.20
  -1   7  -4  176.88    8.20
  -1   7  -4  172.18    8.70
  -1   7  -4  188.98    8.30
   2  -7   4  327.27   14.40
  -2   7  -4  319.27   14.50
  -2   7  -4  320.27   14.30
   3  -7   4    3.10    1.60
  -3   7  -4    2.50    1.40
   4  -7   4   57.09    4.10
   4  -7   4   50.69    4.60
   3  -8  -4    0.90    1.40
   3  -8  -4   -0.10    1.30
  -3   8   4    2.30    1.40
   2  -8  -4   23.40    2.50
   2  -8  -4   19.20    2.60
  -2   8   4   20.00    2.40
   2   8  -4   22.90    2.80
   1  -8  -4    3.90    1.30
  -1  -8   4    4.50    1.50
  -1   8   4    2.60    1.20
   1   8  -4    0.20    1.40
   0  -8   4   97.29    5.50
   0  -8  -4  102.09    5.30
   0   8   4   94.29    5.30
   0   8  -4  104.59    5.80
  -1  -8  -4   10.80    1.60
   1  -8   4    6.20    1.80
  -1   8  -4   10.70    2.00
  -1   8  -4    8.50    1.30
   1   8   4    7.50    1.60
   2  -8   4  204.88    9.80
  -2  -8  -4  204.38    9.40
  -2   8  -4  206.48    9.40
  -2   8  -4  193.58   10.00
   3  -8   4    1.40    1.50
  -3   8  -4    0.30    1.40
  -3   8  -4    1.30    1.30
  -2  -9   4    1.20    1.50
   2  -9  -4    3.60    1.60
   2   9  -4    1.60    1.60
  -2   9   4    4.90    1.60
   1  -9  -4   42.60    3.30
  -1  -9   4   41.80    3.50
   1   9  -4   37.20    3.50
  -1   9   4   46.10    3.40
   0  -9  -4   96.59    5.30
   0  -9   4   93.49    5.60
   0   9   4   97.59    5.40
   0   9  -4   91.69    5.70
   1  -9   4   85.59    5.20
  -1  -9  -4   89.29    4.90
   1   9   4   84.29    4.90
  -1   9  -4   77.59    5.40
  -2  -9  -4  109.29    5.80
   2  -9   4  100.99    6.10
  -2   9  -4  103.39    6.30
   6   0  -5    0.10    1.60
   5   0  -5   -0.30    1.40
   4   0  -5    0.50    1.10
  -3   0   5   -0.10    0.80
  -3   0   5   -0.40    0.50
   3   0  -5    0.40    0.90
  -2   0   5    0.40    0.50
   2   0  -5    0.80    0.70
  -2   0   5    0.30    0.70
   1   0  -5    0.20    0.50
  -1   0   5    0.60    0.50
   0   0  -5    3.60    0.40
   1   0   5    4.80    0.50
  -1   0  -5    6.10    0.50
  -1   0  -5    4.30    0.70
  -2   0  -5    0.30    0.40
   2   0   5    0.10    0.60
  -2   0  -5   -0.50    0.60
  -3   0  -5    0.00    0.60
   3   0   5    0.00    0.60
  -3   0  -5    1.20    0.90
   3   0   5    0.40    0.90
   4   0   5    1.20    0.80
   4   0   5    0.70    1.10
   5   0   5    0.70    1.30
   5   0   5    0.90    1.00
   6   0   5    0.50    1.50
   6  -1  -5  118.19    7.70
   6   1  -5  149.99    7.90
   5  -1  -5   20.90    3.00
   5   1  -5   22.40    2.90
   4  -1  -5  959.00   38.90
   4  -1  -5 1011.00   38.30
   4   1  -5  828.32   38.60
  -3  -1   5    0.90    1.00
   3  -1  -5    2.10    0.70
  -3  -1   5    0.10    0.80
   3  -1  -5    1.40    1.00
  -3   1   5    0.80    0.90
  -3   1   5    1.40    0.60
   3   1  -5    0.90    0.80
   2  -1  -5  751.42   29.80
   2  -1  -5  758.22   30.10
  -2  -1   5  627.84   30.00
  -2   1   5  749.23   29.80
   2   1  -5  785.72   30.20
  -2   1   5  732.83   30.10
   1  -1  -5 2576.34  106.19
  -1  -1   5 2597.04  104.59
  -1  -1   5 2528.85  105.19
   1  -1  -5 2735.03  105.69
   1   1  -5 2691.33  104.79
  -1   1   5 2743.03  105.69
  -1   1   5 2408.16  104.69
   0  -1   5 2351.86   96.79
   0   1  -5 2471.85   97.49
   0   1   5 2499.75   96.89
   0   1  -5 2355.36   97.59
   1  -1   5 6626.44  267.47
  -1  -1  -5 6615.74  266.37
  -1   1  -5 6647.44  268.87
  -1   1  -5 6729.03  267.47
   2  -1   5   98.89    4.60
  -2  -1  -5  101.49    4.40
   2  -1   5  105.39    5.00
  -2  -1  -5   95.39    4.70
   2   1   5   98.29    4.50
  -2   1  -5   98.39    4.90
   2   1   5  110.49    4.70
  -2   1  -5  101.09    4.60
   3  -1   5  136.69    6.80
  -3  -1  -5  146.39    6.70
   3  -1   5  145.89    6.40
  -3  -1  -5  137.09    6.30
  -3   1  -5  137.99    6.80
   3   1   5  141.69    6.30
   3   1   5  145.29    6.60
  -3   1  -5  136.79    6.40
   4  -1   5   -0.30    1.10
   4  -1   5    1.00    0.80
   4   1   5    0.20    1.00
   5  -1   5  124.59    6.90
   5  -1   5  120.89    6.30
   5   1   5  123.09    6.60
   6  -1   5  139.19    7.70
   6  -1   5  181.78    8.90
   6   1   5  144.19    8.20
   6  -2  -5   19.40    3.00
   6  -2  -5   27.10    2.90
   6   2  -5   24.50    3.20
   5  -2  -5    8.40    1.60
   5  -2  -5    7.30    2.10
   5   2  -5   11.50    2.20
   4  -2  -5  153.88    8.10
   4  -2  -5  159.38    7.60
   4   2  -5  167.58    8.00
   3  -2  -5    3.30    1.20
  -3  -2   5    1.80    1.60
  -3  -2   5    4.20    1.00
   3  -2  -5    3.20    0.90
   3   2  -5    3.30    1.10
  -3   2   5    5.20    1.20
  -2  -2   5 1152.38   44.00
   2  -2  -5 1088.49   43.50
  -2  -2   5 1095.19   43.70
   2  -2  -5  993.40   43.70
  -2   2   5 1099.29   43.70
  -2   2   5 1074.99   43.50
   2   2  -5 1032.50   43.80
   1  -2  -5 5934.91  248.58
   1  -2  -5 6372.06  248.08
  -1  -2   5 6193.58  249.18
  -1  -2   5 6050.69  249.78
  -1   2   5 5535.15  247.68
  -1   2   5 6474.75  248.08
   1   2  -5 6607.74  249.78
   1   2  -5 6225.18  249.18
   0  -2   5 9628.44  390.86
   0  -2   5 9550.24  390.16
   0   2  -5 9484.95  390.16
   0   2  -5 9839.82  391.16
   0   2   5 9999.00  387.96
   1  -2   5   63.99    3.00
  -1   2  -5   57.19    3.20
  -1   2  -5   63.89    3.00
   2  -2   5   41.90    2.40
   2  -2   5   39.70    2.70
  -2  -2  -5   37.80    2.30
  -2  -2  -5   43.70    2.10
  -2   2  -5   42.10    2.70
  -3  -2  -5 1265.57   51.69
   3  -2   5 1245.28   51.99
   3  -2   5 1261.47   51.49
  -3  -2  -5 1243.08   51.29
   3   2   5 1335.57   51.49
   4  -2   5   70.39    4.60
   4  -2   5   71.69    4.10
   4   2   5   77.89    4.20
   5  -2   5    1.10    1.40
   5  -2   5    2.40    1.20
   5   2   5    0.70    1.20
   6  -2   5   38.00    4.10
   6  -2   5   37.10    3.20
   6   2   5   35.30    3.40
   6  -3  -5   52.19    4.00
   6  -3  -5   55.89    4.80
   6   3  -5   51.89    4.30
   5  -3  -5    1.20    1.40
   5  -3  -5    1.20    1.20
   5   3  -5    0.70    1.30
   4  -3  -5   39.20    2.80
   4  -3  -5   44.40    3.40
   4   3  -5   38.40    3.10
   3  -3  -5  210.68    9.60
   3  -3  -5  197.88    9.00
   3   3  -5  208.18    9.40
  -3   3   5  203.08    9.30
   2  -3  -5  310.17   13.20
  -2  -3   5  331.67   13.40
  -2  -3   5  308.37   13.20
   2  -3  -5  312.37   12.90
  -2   3   5  310.07   12.90
  -2   3   5  294.67   13.00
   2   3  -5  285.67   13.20
  -1  -3   5    1.10    0.70
  -1  -3   5    0.80    0.70
   1  -3  -5    0.10    0.50
   1  -3  -5    0.90    0.50
  -1   3   5    0.60    0.50
   1   3  -5   -0.50    0.60
   1   3  -5    0.40    0.70
   0  -3  -5  611.64   24.60
   0  -3   5  588.94   25.10
   0   3  -5  604.54   25.00
   0   3  -5  617.84   25.10
   0   3   5  620.74   24.60
   1  -3   5  546.95   22.30
  -1  -3  -5  540.55   22.10
  -1   3  -5  524.75   22.20
  -1   3  -5  556.54   22.50
  -2  -3  -5  368.66   15.20
  -2  -3  -5  363.56   15.30
   2  -3   5  358.46   15.80
   2  -3   5  372.66   15.40
  -2   3  -5  367.66   15.40
  -2   3  -5  367.56   15.70
   3  -3   5  291.47   13.00
  -3  -3  -5  290.07   12.70
  -3  -3  -5  334.67   13.20
   3  -3   5  291.87   13.60
   4  -3   5   -0.40    1.20
   4  -3   5    1.00    1.00
   4   3   5    0.30    0.80
   5  -3   5    2.20    1.30
   5  -3   5    0.80    1.60
   5   3   5    2.10    1.20
   6  -3   5   40.30    4.30
   6  -3   5   37.00    3.30
   6   3   5   34.80    3.20
   6  -4  -5  107.99    7.00
   6  -4  -5  101.99    6.00
   6   4  -5   97.39    6.20
   5  -4  -5  351.46   16.50
   5  -4  -5  362.16   15.80
   5   4  -5  351.26   16.00
   4  -4  -5   54.69    3.40
   4  -4  -5   53.29    4.10
   4   4  -5   55.59    3.70
   3  -4  -5   10.80    1.40
   3  -4  -5   10.90    1.70
   3   4  -5   13.10    1.70
  -3   4   5   13.60    1.70
   2  -4  -5    1.50    0.90
   2  -4  -5    1.90    0.80
  -2  -4   5    5.40    1.20
  -2   4   5    1.90    0.70
   2   4  -5    1.20    0.80
   2   4  -5    1.30    0.90
  -2   4   5    1.70    0.80
   1  -4  -5  132.19    5.70
  -1  -4   5  122.79    6.00
  -1  -4   5  121.99    6.00
   1  -4  -5  124.99    5.60
   1   4  -5  132.19    6.10
   1   4  -5  120.79    5.90
  -1   4   5  127.59    5.60
   0  -4  -5 1210.98   48.60
   0  -4   5 1211.18   48.90
   0  -4  -5 1217.08   48.40
   0  -4  -5 1238.68   48.40
   0   4  -5 1113.09   49.00
   0   4  -5 1220.28   49.10
   0   4  -5 1235.58   49.10
   0   4   5 1215.98   48.70
   1  -4   5  125.99    5.80
  -1  -4  -5  126.09    5.20
  -1  -4  -5  123.89    5.50
  -1   4  -5  116.89    6.00
  -1   4  -5  120.59    5.90
  -1   4  -5  126.99    6.00
  -2  -4  -5   11.40    1.30
   2  -4   5   11.20    1.80
  -2  -4  -5   10.90    1.10
   2  -4   5   11.20    1.50
  -2   4  -5   11.70    1.60
  -3  -4  -5   56.79    3.60
   3  -4   5   49.99    3.30
  -3  -4  -5   49.10    3.10
   3  -4   5   52.29    3.80
  -3  -4  -5   55.99    2.90
   4  -4   5  354.26   16.00
   4  -4   5  340.27   15.20
   5  -4   5   61.39    4.20
   5  -4   5   68.19    5.10
   5   4   5   61.19    3.50
   6  -4   5    0.40    1.30
   6  -4   5    0.40    1.70
   5  -5  -5   12.90    2.70
   5  -5  -5   11.20    2.00
   5   5  -5   14.10    2.20
   4  -5  -5    2.10    1.40
   4  -5  -5    2.80    1.20
   4   5  -5    1.30    1.10
   3  -5  -5    0.70    1.00
   3  -5  -5    0.20    1.00
   3   5  -5    1.80    1.00
  -3   5   5    1.30    0.90
   2  -5  -5    6.90    1.20
   2  -5  -5    5.70    1.20
  -2   5   5    6.40    0.80
   2   5  -5    7.40    1.20
   2   5  -5    9.30    1.50
  -2   5   5    6.90    0.90
  -1  -5   5 1397.56   60.09
   1  -5  -5 1477.75   59.29
   1  -5  -5 1483.75   59.29
  -1   5   5 1483.15   59.29
   1   5  -5 1511.15   59.49
  -1   5   5 1473.05   59.29
   1   5  -5 1453.25   59.69
   0  -5  -5    3.90    0.60
   0  -5   5    2.50    1.00
   0  -5  -5    3.00    0.80
   0  -5  -5    3.00    0.60
   0   5  -5    2.40    1.00
   0   5  -5    1.60    0.80
   0   5  -5    1.90    0.90
   0   5   5    2.80    0.80
  -1  -5  -5  206.68    8.90
   1  -5   5  203.68    9.30
  -1  -5  -5  214.68    8.70
  -1  -5  -5  202.18    9.00
   1   5   5  210.88    9.00
  -1   5  -5  199.78    9.40
  -1   5  -5  204.38    9.40
  -1   5  -5  212.88    9.40
   2  -5   5   31.30    2.50
  -2  -5  -5   29.80    1.90
  -2  -5  -5   29.40    2.10
  -2   5  -5   31.20    2.50
   3  -5   5  255.17   12.00
  -3  -5  -5  257.07   11.20
   3  -5   5  243.78   11.40
   4  -5   5   94.99    5.20
   4  -5   5   80.79    5.60
   5  -5   5   15.10    2.30
   5  -5   5    9.30    2.40
   5  -6  -5   -0.60    1.20
   5  -6  -5    0.60    1.60
   4  -6  -5   22.20    2.40
   4  -6  -5   24.80    3.10
   4   6  -5   22.50    2.30
   3  -6  -5    8.30    1.50
   3  -6  -5   12.50    2.00
   3   6  -5    9.60    1.40
   2  -6  -5   66.49    3.70
   2  -6  -5   67.89    3.90
   2   6  -5   58.99    3.50
   2   6  -5   67.59    4.10
   1  -6  -5   33.60    2.40
   1  -6  -5   34.10    2.40
   1   6  -5   38.80    2.40
   1   6  -5   33.90    2.80
   1   6  -5   33.30    2.30
  -1   6   5   34.20    2.40
   0  -6  -5  273.67   12.00
   0  -6   5  275.67   12.30
   0  -6  -5  298.47   11.90
   0   6  -5  265.87   12.10
   0   6  -5  278.57   12.20
   0   6  -5  287.47   12.60
   0   6   5  284.17   12.10
  -1  -6  -5  158.68    7.10
   1  -6   5  155.18    7.50
  -1  -6  -5  161.18    7.20
  -1  -6  -5  155.38    6.90
  -1   6  -5  148.59    7.40
  -1   6  -5  155.38    7.30
   1   6   5  162.28    7.20
  -1   6  -5  155.68    7.70
   2  -6   5  521.05   22.20
  -2  -6  -5  534.75   21.80
  -2   6  -5  522.85   22.40
  -2   6  -5  520.55   22.20
  -2   6  -5  519.55   22.50
   3  -6   5    0.30    1.40
   3  -6   5    0.50    1.10
   4  -6   5   39.70    3.40
   4  -6   5   38.10    3.90
   5  -6   5    2.70    1.70
   5  -6   5    0.50    1.80
   4  -7  -5    2.60    1.70
   4  -7  -5    3.00    1.60
   3  -7  -5  202.98    9.50
   3  -7  -5  206.98   10.10
   3   7  -5  194.68    9.10
   2  -7  -5  100.59    5.60
   2  -7  -5  104.39    5.40
   2   7  -5   97.29    5.70
  -2   7   5  107.09    5.50
   2   7  -5  104.09    4.90
   1  -7  -5  271.07   11.80
  -1  -7   5  272.27   12.10
   1  -7  -5  266.77   11.90
   1   7  -5  258.67   11.50
  -1   7   5  281.57   11.90
   1   7  -5  266.97   12.30
   0  -7  -5   14.90    1.70
   0  -7   5   15.40    2.00
   0   7  -5   10.80    1.40
   0   7   5   10.00    1.50
   0   7  -5   13.60    1.60
   0   7  -5   11.50    1.90
   1  -7   5   84.99    4.80
  -1  -7  -5   86.69    4.40
  -1   7  -5   87.99    5.10
  -1   7  -5   80.29    4.60
  -1   7  -5   79.89    4.50
   1   7   5   83.49    4.40
   2  -7   5   13.80    2.10
  -2   7  -5   13.80    2.00
  -2   7  -5   13.00    2.10
   3  -7   5    9.50    2.00
  -3   7  -5    8.80    2.00
   4  -7   5   46.00    3.80
   4  -7   5   44.60    4.40
   3  -8  -5   55.29    4.30
   3  -8  -5   59.69    3.90
  -3   8   5   56.49    4.00
   2  -8  -5   -0.10    1.10
   2  -8  -5    0.00    1.20
   2   8  -5    1.80    1.50
  -2   8   5   -0.90    1.00
   1  -8  -5   35.50    2.80
  -1  -8   5   39.00    3.20
   1  -8  -5   37.70    3.40
   1   8  -5   36.90    3.30
  -1   8   5   38.40    2.90
   0  -8   5   24.00    2.70
   0  -8  -5   23.10    2.20
   0   8  -5   24.10    2.80
   0   8  -5   22.40    2.00
   0   8   5   24.40    2.30
   1  -8   5   -0.20    1.40
  -1  -8  -5    1.90    1.10
   1   8   5    1.70    1.20
  -1   8  -5    0.20    1.30
  -1   8  -5    1.90    1.00
   2  -8   5    0.70    1.50
  -2  -8  -5    0.60    1.00
  -2   8  -5   -0.30    1.00
  -2   8  -5    1.30    1.50
   3  -8   5    1.80    1.60
  -3   8  -5    2.90    1.70
  -3   8  -5    1.80    1.40
  -2  -9   5  151.98    8.00
   2  -9  -5  154.88    7.70
   2   9  -5  156.08    8.20
  -2   9   5  145.09    7.70
   1  -9  -5   14.90    2.20
  -1  -9   5   19.90    2.60
   1   9  -5   23.00    3.00
  -1   9   5   16.20    2.30
   0  -9  -5  295.87   13.30
   0  -9   5  298.67   13.70
   0   9  -5  310.37   14.00
   0   9   5  291.77   13.40
  -1  -9  -5   23.50    2.50
   1  -9   5   22.60    2.70
  -1   9  -5   21.70    2.90
   1   9   5   22.70    2.50
   2  -9   5  104.69    6.30
  -2   9  -5  106.29    6.50
   6   0  -6   64.49    5.10
   5   0  -6   35.10    3.40
   4   0  -6   10.90    1.80
  -3   0   6  182.98    8.50
  -3   0   6  183.38    8.40
  -2   0   6 1224.48   49.90
   2   0  -6 1199.48   50.19
  -2   0   6 1284.87   50.19
   1   0  -6 3123.59  121.79
  -1   0   6 2882.51  120.59
  -1   0   6 2963.20  121.19
   0   0  -6  597.94   24.00
   0   0  -6  585.54   23.80
  -1   0  -6 4948.71  196.88
   1   0   6 4864.31  197.08
  -2   0  -6  234.78   11.00
  -2   0  -6  260.17   10.70
   2   0   6  277.57   11.00
   2   0   6  252.27   10.70
  -3   0  -6  644.34   27.10
   3   0   6  641.74   27.10
   3   0   6  630.04   27.40
  -3   0  -6  733.03   27.70
   4   0   6 1024.60   41.40
   4   0   6  973.80   40.80
   5   0   6  512.35   21.70
   5   0   6  508.85   22.20
   6   0   6   25.10    3.20
   6  -1  -6  232.88   11.90
   6   1  -6  229.08   11.70
   5  -1  -6    0.10    1.50
   5   1  -6    3.20    1.60
   4  -1  -6 1066.89   45.90
   4   1  -6 1183.48   46.60
   3  -1  -6  302.37   13.20
   3  -1  -6  301.87   12.70
  -3  -1   6  287.07   13.10
  -3   1   6  300.37   13.10
   3   1  -6  286.37   13.10
  -3   1   6  312.27   13.00
  -2  -1   6  146.79    6.40
   2  -1  -6  140.19    6.20
   2  -1  -6  138.29    6.60
  -2  -1   6  149.29    6.70
  -2   1   6  139.19    6.20
   2   1  -6  130.69    6.60
  -2   1   6  152.38    6.60
  -1  -1   6  628.94   25.10
   1  -1  -6  636.34   24.90
   1  -1  -6  644.04   25.10
  -1  -1   6  646.14   25.30
   1   1  -6  631.94   25.00
  -1   1   6  622.84   24.90
  -1   1   6  541.95   25.00
   1   1  -6  577.34   25.20
   0  -1   6 1804.82   74.19
   0   1   6 1833.12   74.19
   0   1  -6 1919.01   74.49
   1  -1   6  327.27   13.70
  -1  -1  -6  323.67   13.50
  -1   1  -6  317.77   13.70
   1   1   6  328.47   13.50
  -1   1  -6  380.86   14.10
  -2  -1  -6  946.31   36.00
   2  -1   6  890.91   35.80
   2  -1   6  907.11   36.20
  -2  -1  -6  864.11   35.60
  -2   1  -6  802.82   36.10
   2   1   6  906.31   35.70
  -2   1  -6  872.21   35.80
   3  -1   6  120.29    6.00
  -3  -1  -6  115.29    5.40
  -3  -1  -6  115.19    5.80
   3  -1   6  120.29    5.60
   3   1   6  120.69    5.70
   3   1   6  118.49    5.50
  -3   1  -6  114.59    5.50
  -3   1  -6  133.69    6.20
   4  -1   6  553.84   22.80
   4  -1   6  572.84   23.50
   4   1   6  520.15   23.00
   4   1   6  536.75   22.70
   5  -1   6   68.99    4.70
   5  -1   6   63.59    3.90
   5   1   6   62.49    4.30
   6  -1   6  116.99    6.20
   6  -1   6  111.99    6.90
   6   1   6  108.79    6.50
   6  -2  -6   16.70    3.10
   6   2  -6   15.80    2.80
   5  -2  -6   54.39    3.60
   5  -2  -6   56.19    4.40
   5   2  -6   54.59    4.20
   4  -2  -6   67.79    3.80
   4  -2  -6   64.59    4.40
   4   2  -6   66.99    4.30
  -3  -2   6    2.20    1.10
   3  -2  -6    3.30    0.90
   3  -2  -6    3.60    1.20
  -3   2   6    1.30    0.90
   3   2  -6    1.00    0.90
  -2  -2   6  467.35   19.50
   2  -2  -6  490.35   19.40
  -2  -2   6  492.65   19.30
   2  -2  -6  477.95   19.10
  -2   2   6  451.95   19.20
  -2   2   6  472.25   19.10
   2   2  -6  393.06   19.30
   1  -2  -6  647.44   26.40
  -1  -2   6  618.74   26.60
   1  -2  -6  656.03   26.20
  -1  -2   6  657.43   26.50
  -1   2   6  642.04   26.20
  -1   2   6  660.73   26.20
   1   2  -6  652.63   26.50
   1   2  -6  654.73   26.70
   0  -2   6 1405.56   57.09
   0  -2  -6 1414.86   56.79
   0   2  -6 1436.06   57.09
   0   2   6 1456.65   56.79
   0   2  -6 1365.36   57.19
   0   2   6 1428.76   56.79
   1  -2   6  414.26   17.50
  -1   2  -6  407.46   17.40
  -1   2  -6  451.85   17.80
  -2  -2  -6  109.99    4.80
   2  -2   6  107.19    5.50
   2  -2   6  106.79    5.10
  -2  -2  -6  119.69    5.10
  -2   2  -6  111.29    5.10
  -3  -2  -6  258.87   11.20
  -3  -2  -6  243.58   10.70
   3  -2   6  254.57   11.50
   3  -2   6  263.97   11.00
   3   2   6  249.68   10.90
   4  -2   6    1.30    1.00
   4  -2   6    1.50    1.30
   4   2   6    0.70    0.90
   5  -2   6    2.70    1.20
   5  -2   6    0.50    1.40
   5   2   6    2.00    1.20
   6  -2   6   -0.40    1.10
   6  -2   6   -1.30    1.50
   6   2   6    1.40    1.30
   6  -3  -6   22.90    3.40
   6  -3  -6   23.20    2.70
   6   3  -6   32.70    3.60
   5  -3  -6   27.30    3.20
   5  -3  -6   27.10    2.60
   5   3  -6   18.70    2.70
   4  -3  -6  208.68   11.20
   4  -3  -6  259.47   10.90
   4   3  -6  252.27   11.20
   3  -3  -6   53.09    3.60
   3  -3  -6   56.69    3.10
   3   3  -6   54.89    3.50
  -3   3   6   54.19    3.30
  -2  -3   6  317.67   13.20
   2  -3  -6  290.77   13.10
  -2  -3   6  322.07   13.50
   2  -3  -6  303.57   12.90
  -2   3   6  304.57   12.90
   2   3  -6  305.97   13.30
  -2   3   6  304.77   12.90
   1  -3  -6   26.70    1.60
  -1  -3   6   24.30    1.80
  -1  -3   6   22.80    1.90
   1  -3  -6   24.60    1.50
   1   3  -6   24.80    1.90
  -1   3   6   22.70    1.50
   1   3  -6   23.70    1.90
   0  -3  -6   80.99    3.40
   0   3   6   86.49    3.40
   0   3  -6   75.89    3.90
   0   3  -6   65.99    3.90
   1  -3   6 2028.20   76.89
  -1  -3  -6 2059.49   76.59
  -1   3  -6 1641.24   76.99
  -2  -3  -6   35.60    1.90
   2  -3   6   37.20    2.40
   2  -3   6   33.00    2.70
  -2  -3  -6   37.40    2.10
  -2  -3  -6   37.00    2.10
  -2   3  -6   42.40    2.70
  -2   3  -6   35.00    2.30
  -3  -3  -6   56.29    3.10
   3  -3   6   59.69    3.20
  -3  -3  -6   50.29    2.80
   3  -3   6   45.20    3.40
   4  -3   6  162.88    8.30
   4  -3   6  153.18    7.50
   4   3   6  155.18    7.10
   5  -3   6   96.89    5.40
   5  -3   6   94.09    6.10
   5   3   6   94.99    5.10
   6  -3   6   36.60    4.30
   6  -3   6   47.50    3.60
   6   3   6   39.50    3.20
   6  -4  -6   -0.80    1.20
   6  -4  -6   -0.60    1.70
   6   4  -6    0.00    1.40
   5  -4  -6   32.00    3.00
   5  -4  -6   35.70    3.70
   5   4  -6   35.80    3.20
   4  -4  -6    1.90    1.30
   4  -4  -6    1.80    1.10
   4   4  -6    0.50    1.10
   3  -4  -6  409.66   17.10
   3  -4  -6  404.46   17.60
   3   4  -6  394.96   17.40
  -3   4   6  406.86   17.20
   2  -4  -6  837.22   36.20
   2  -4  -6  905.21   36.00
   2   4  -6  804.22   36.30
  -2   4   6  938.41   35.90
  -2   4   6  918.71   36.10
   2   4  -6  900.31   36.40
  -1  -4   6  120.99    5.80
  -1  -4   6  135.19    6.10
   1  -4  -6  117.99    5.40
   1  -4  -6  120.29    5.40
   1   4  -6  122.09    5.80
   1   4  -6  113.69    5.80
  -1   4   6  119.49    5.40
   0  -4   6  451.15   18.60
   0  -4  -6  447.16   18.20
   0   4  -6  452.25   18.80
   0   4   6  445.46   18.20
   0   4  -6  434.76   18.80
   0   4  -6  447.16   18.70
  -1  -4  -6    3.80    0.70
   1  -4   6    2.60    0.90
  -1   4  -6    0.20    0.90
  -1   4  -6    0.80    0.80
  -1   4  -6    1.00    0.90
   2  -4   6  180.08    8.30
  -2  -4  -6  186.98    8.10
  -2  -4  -6  186.48    7.90
  -2   4  -6  183.68    8.60
  -3  -4  -6  202.58    8.90
   3  -4   6  194.88    9.00
  -3  -4  -6  196.18    9.00
  -3  -4  -6  202.48    8.60
   3  -4   6  191.18    9.60
   4  -4   6   61.49    4.50
   4  -4   6   54.99    3.80
   5  -4   6  305.97   14.70
   5  -4   6  297.57   13.70
   6  -4   6    2.80    1.60
   6  -4   6    4.00    2.20
   5  -5  -6   49.40    3.70
   5  -5  -6   48.20    4.30
   5   5  -6   50.59    3.80
   4  -5  -6    2.50    1.20
   4  -5  -6    2.20    1.50
   4   5  -6    4.70    1.30
   3  -5  -6    1.70    1.20
   3  -5  -6    2.70    1.10
   3   5  -6    3.50    1.20
  -3   5   6    1.30    0.90
   2  -5  -6  100.69    4.80
   2  -5  -6   98.29    5.00
   2   5  -6   90.29    4.90
   2   5  -6   91.19    5.10
  -2   5   6   96.39    4.20
  -2   5   6   94.49    4.20
   1  -5  -6  406.06   16.60
   1  -5  -6  394.76   16.50
  -1   5   6  374.06   16.50
  -1   5   6  400.86   16.60
   1   5  -6  410.16   17.00
   1   5  -6  392.96   16.80
   0  -5  -6  207.28    9.00
   0  -5   6  210.88    9.60
   0  -5  -6  213.28    9.20
   0   5  -6  231.98    9.80
   0   5   6  212.28    9.20
   0   5  -6  206.08    9.70
   0   5  -6  224.78    9.60
  -1  -5  -6   67.69    3.20
   1  -5   6   61.79    3.60
  -1  -5  -6   63.59    2.90
  -1  -5  -6   63.39    3.30
  -1   5  -6   61.69    3.70
  -1   5  -6   63.49    3.80
  -1   5  -6   64.39    3.80
  -2  -5  -6   17.10    1.70
  -2  -5  -6   14.50    1.30
   2  -5   6   12.60    1.70
  -2   5  -6   14.10    2.10
   3  -5   6  340.77   15.60
   3  -5   6  343.77   15.00
  -3  -5  -6  343.17   14.80
   4  -5   6    3.80    1.80
   4  -5   6    3.10    1.50
   5  -5   6  128.69    8.00
   5  -5   6  137.59    7.20
   5  -6  -6  161.28    9.10
   5  -6  -6  154.58    8.10
   5   6  -6  162.28    8.10
   4  -6  -6    4.30    1.70
   4  -6  -6    2.00    1.30
   4   6  -6    0.90    1.10
   3  -6  -6 1221.48   48.00
   3  -6  -6 1201.78   48.40
   3   6  -6 1089.99   47.80
   2  -6  -6   18.00    2.00
   2  -6  -6   15.70    1.80
   2   6  -6   16.10    1.80
   2   6  -6   18.60    2.30
   1  -6  -6   65.49    3.50
   1  -6  -6   61.69    3.40
   1   6  -6   55.69    3.50
  -1   6   6   67.19    3.50
   1   6  -6   63.99    3.60
   1   6  -6   63.09    3.90
   0  -6  -6   12.30    1.40
   0  -6   6   14.00    1.80
   0  -6  -6   14.10    1.30
   0   6   6   15.00    1.50
   0   6  -6   16.00    1.80
   0   6  -6   15.70    1.70
   0   6  -6   14.20    1.90
  -1  -6  -6    5.20    0.80
  -1  -6  -6    5.00    1.00
   1  -6   6    5.40    1.30
  -1  -6  -6    4.90    1.10
  -1   6  -6    4.60    1.30
  -1   6  -6    4.40    1.40
   1   6   6    7.50    1.10
  -1   6  -6    5.00    1.20
  -2  -6  -6   13.80    1.40
  -2  -6  -6   16.90    1.90
   2  -6   6   14.60    1.90
  -2   6  -6   14.20    2.20
  -2   6  -6   14.10    2.00
   3  -6   6  185.88    9.00
   4  -6   6   23.10    3.20
   4  -6   6   16.10    2.30
   5  -6   6  297.27   13.70
   5  -6   6  287.37   14.60
   4  -7  -6   49.99    3.80
   4  -7  -6   53.39    4.40
   3  -7  -6   86.99    4.90
   3  -7  -6   85.39    5.40
   3   7  -6   87.29    4.60
   2  -7  -6  192.18    9.80
   2  -7  -6  213.58    9.60
   2   7  -6  215.38    9.40
   2   7  -6  214.88   10.10
  -2   7   6  219.08    9.70
  -1  -7   6  252.67   11.80
   1  -7  -6  267.37   11.50
   1  -7  -6  267.57   11.60
   1   7  -6  263.07   11.50
   1   7  -6  251.97   12.00
  -1   7   6  267.47   11.60
   0  -7   6   12.80    2.00
   0  -7  -6    9.80    1.40
   0   7   6   15.00    1.70
   0   7  -6   13.70    1.70
   0   7  -6   14.30    1.70
   0   7  -6   13.20    2.10
   1  -7   6    2.50    1.40
  -1  -7  -6    2.80    1.00
  -1   7  -6    1.50    1.10
  -1   7  -6    0.50    0.90
  -1   7  -6    1.60    1.30
   1   7   6    3.10    1.10
   2  -7   6   83.99    4.90
  -2  -7  -6   83.39    4.40
  -2   7  -6   84.49    5.00
  -2   7  -6   90.19    5.30
   3  -7   6  524.35   22.40
  -3   7  -6  513.05   22.60
   4  -7   6  149.19    7.90
   3  -8  -6    0.50    1.30
   3  -8  -6    0.40    1.30
  -3   8   6    0.70    1.30
   2  -8  -6    3.20    1.40
   2  -8  -6    2.70    1.30
   2   8  -6    3.80    1.60
  -2   8   6    3.50    1.40
   1  -8  -6   29.70    2.60
  -1  -8   6   28.40    3.00
   1   8  -6   26.00    3.00
  -1   8   6   25.60    2.50
   0  -8   6  150.38    7.50
   0  -8  -6  143.49    7.00
   0   8  -6  147.19    6.80
   0   8  -6  145.99    7.70
   0   8   6  141.99    7.00
   1  -8   6   61.89    4.30
  -1  -8  -6   65.39    3.80
   1   8   6   62.79    3.90
  -1   8  -6   67.19    4.00
  -1   8  -6   64.09    4.50
   2  -8   6    9.90    2.00
  -2  -8  -6   10.50    1.60
  -2   8  -6    8.10    2.10
  -2   8  -6    9.50    1.80
   3  -8   6   11.40    2.30
  -3   8  -6   10.70    2.10
  -3   8  -6    9.00    2.20
  -2  -9   6   22.80    2.90
   2  -9  -6   23.70    2.70
   2   9  -6   19.30    2.90
  -2   9   6   21.80    2.90
   1  -9  -6   13.80    2.00
  -1  -9   6   15.80    2.50
   1   9  -6   14.80    2.60
  -1   9   6   15.10    2.10
   0  -9   6   89.19    5.50
   0  -9  -6   90.99    5.00
   0   9   6   88.99    5.00
   0   9  -6   88.39    5.70
   1  -9   6   38.00    3.70
  -1  -9  -6   40.30    3.70
  -1   9  -6   38.80    3.70
   2  -9   6    4.70    2.00
  -2   9  -6    4.80    1.90
   6   0  -7    2.00    1.70
   5   0  -7    0.80    1.50
   4   0  -7   -0.60    1.10
   3   0  -7   -0.10    0.80
  -3   0   7   -1.10    0.70
   2   0  -7    0.90    0.70
  -2   0   7   -0.30    0.70
  -2   0   7    0.50    0.50
  -1   0   7    0.00    0.40
  -1   0   7    0.50    0.50
   1   0  -7    0.30    0.50
   0   0  -7    0.60    0.50
   0   0  -7    0.60    0.40
  -1   0  -7    0.10    0.30
   1   0   7    0.50    0.30
  -2   0  -7    1.10    0.80
  -2   0  -7    0.60    0.50
   2   0   7    0.40    0.50
   3   0   7   -0.20    0.80
  -3   0  -7    0.00    0.80
   3   0   7    2.60    0.70
  -3   0  -7    0.10    0.60
   4   0   7   -0.30    1.10
   4   0   7    0.20    0.70
   5   0   7    0.40    1.30
   5   0   7    0.40    0.90
   6   0   7    1.50    1.60
   6   0   7    1.90    1.10
   6  -1  -7  292.07   13.80
   6   1  -7  262.27   13.50
   5  -1  -7  244.48   12.00
   5   1  -7  245.98   11.90
   4  -1  -7   30.70    3.00
   4   1  -7   30.90    2.90
  -3  -1   7  105.19    5.50
   3  -1  -7  101.29    5.50
  -3   1   7  101.09    5.30
   3   1  -7  110.09    5.50
  -2  -1   7 1891.21   78.79
   2  -1  -7 1923.01   78.39
  -2  -1   7 1988.30   78.59
  -2   1   7 1995.30   78.69
   2   1  -7 1975.10   78.89
  -2   1   7 1946.01   78.49
  -1  -1   7  729.13   29.50
  -1  -1   7  756.62   29.80
   1  -1  -7  657.13   29.50
   1   1  -7  733.33   29.50
  -1   1   7  713.53   29.40
  -1   1   7  778.22   29.50
   0  -1  -7 1511.45   60.49
   0   1  -7 1537.75   60.69
   0   1  -7 1548.74   60.89
   0   1   7 1448.26   60.69
   1  -1   7 3738.43  150.38
  -1  -1  -7 3927.51  149.49
   1   1   7 3597.74  149.59
  -1   1  -7 3656.43  149.79
   2  -1   7   50.79    2.70
  -2  -1  -7   51.79    2.50
  -2  -1  -7   47.90    2.80
  -2   1  -7   52.39    2.70
   2   1   7   54.89    2.50
   3  -1   7   27.50    2.40
  -3  -1  -7   28.40    1.80
   3  -1   7   29.40    2.00
  -3  -1  -7   29.40    2.30
   3   1   7   27.20    2.10
  -3   1  -7   29.50    2.00
   3   1   7   31.80    1.90
   4  -1   7  321.87   14.20
   4  -1   7  335.47   14.90
   4   1   7  321.67   14.10
   4   1   7  345.87   14.60
   5  -1   7  166.68    8.00
   5  -1   7  159.78    8.60
   5   1   7  173.98    8.40
   6  -1   7    8.50    1.80
   6  -1   7    9.50    2.30
   6   1   7    6.20    1.90
   6  -2  -7  324.87   15.70
   6   2  -7  321.87   15.40
   5  -2  -7    3.30    1.70
   5  -2  -7    2.30    1.10
   5   2  -7    2.50    1.50
   4  -2  -7  194.18    8.60
   4  -2  -7  151.88    7.70
   4   2  -7  152.18    8.20
   3  -2  -7  154.08    7.10
   3  -2  -7  153.98    7.60
  -3   2   7  151.18    7.40
   3   2  -7  171.88    7.70
  -2  -2   7 3871.51  172.88
   2  -2  -7 4229.88  174.78
  -2  -2   7 4339.97  172.68
   2  -2  -7 4478.95  173.98
   2   2  -7 4456.65  174.68
  -2   2   7 4501.95  174.18
  -2   2   7 4309.27  173.78
   1  -2  -7   10.10    0.80
  -1  -2   7   10.00    1.20
   1  -2  -7   11.30    1.00
  -1  -2   7    8.20    1.10
  -1   2   7   11.00    0.80
   1   2  -7    8.90    1.10
   1   2  -7    7.90    1.10
  -1   2   7   11.70    0.90
   0  -2  -7   23.60    1.10
   0   2  -7   23.50    1.70
   0   2  -7   24.30    1.80
   0   2   7   22.80    1.10
  -1  -2  -7   56.09    2.40
   1  -2   7   54.99    2.80
  -1   2  -7   57.39    2.80
  -1   2  -7   52.79    3.10
   2  -2   7  279.97   11.90
  -2  -2  -7  274.17   11.50
  -2  -2  -7  280.77   11.80
  -2   2  -7  290.27   12.30
  -2   2  -7  273.47   11.80
  -3  -2  -7    3.70    0.70
   3  -2   7    2.80    1.00
   3  -2   7    1.10    1.10
  -3  -2  -7    2.80    0.90
   4  -2   7   31.80    2.50
   4  -2   7   34.20    3.10
   4   2   7   32.80    2.50
   5  -2   7  433.56   18.20
   5  -2   7  382.36   17.10
   5   2   7  371.06   17.10
   6  -2   7    3.30    1.40
   6  -2   7    2.90    1.90
   6   2   7    3.90    1.60
   6  -3  -7    3.90    1.60
   6  -3  -7    3.80    2.00
   6   3  -7    5.20    2.00
   5  -3  -7  178.18    9.10
   5  -3  -7  185.48    9.90
   5   3  -7  210.08    9.80
   4  -3  -7  159.08    7.60
   4  -3  -7  164.48    8.30
   4   3  -7  156.48    8.00
   3  -3  -7  112.99    6.20
   3  -3  -7  120.09    5.80
  -3   3   7  124.39    6.00
   3   3  -7  134.69    6.40
  -2  -3   7   60.89    3.30
   2  -3  -7   62.09    3.00
  -2  -3   7   54.29    3.50
   2  -3  -7   61.59    3.30
   2   3  -7   59.69    3.50
  -2   3   7   56.29    3.00
   2   3  -7   57.79    3.40
  -2   3   7   54.49    3.00
  -1  -3   7   87.19    4.40
   1  -3  -7   89.69    4.00
  -1  -3   7   91.19    4.60
   1  -3  -7   89.69    4.10
  -1   3   7   87.49    4.00
   1   3  -7   81.69    4.40
   1   3  -7   90.09    4.50
   0  -3  -7  406.76   16.60
   0   3  -7  408.96   17.10
   0   3  -7  391.26   17.20
   0   3   7  427.16   16.50
  -1  -3  -7  243.38   10.00
   1  -3   7  242.78   10.40
  -1   3  -7  237.68   10.60
  -2  -3  -7   42.20    2.30
   2  -3   7   43.70    2.60
  -2  -3  -7   43.90    2.20
  -2   3  -7   42.90    3.00
  -3  -3  -7   35.50    2.50
   3  -3   7   36.90    2.50
   3  -3   7   36.00    3.00
  -3  -3  -7   35.70    2.10
   4  -3   7  241.18   10.80
   4  -3   7  236.58   11.50
   5  -3   7  237.48   10.90
   5  -3   7  233.28   11.80
   6  -3   7    4.80    1.60
   6  -3   7    4.30    2.10
   6  -4  -7    0.00    1.80
   6  -4  -7   -1.50    1.20
   6   4  -7   -1.20    1.30
   5  -4  -7   33.80    3.00
   5  -4  -7   27.30    3.50
   5   4  -7   34.00    3.20
   4  -4  -7   83.89    5.20
   4  -4  -7   81.69    4.60
   4   4  -7   82.19    4.90
   3  -4  -7   48.50    3.40
   3  -4  -7   53.59    3.10
   3   4  -7   49.30    3.40
  -3   4   7   47.20    3.00
   2  -4  -7 1177.28   48.00
   2  -4  -7 1176.68   47.80
  -2   4   7 1215.78   47.50
  -2   4   7 1191.68   47.80
   2   4  -7 1163.98   48.10
   2   4  -7 1147.49   48.20
   1  -4  -7  903.61   34.70
  -1  -4   7  845.72   35.10
   1  -4  -7  849.41   34.60
  -1  -4   7  822.82   35.20
  -1   4   7  839.12   34.60
   1   4  -7  846.42   35.10
   1   4  -7  868.81   35.10
   0  -4   7 1071.49   44.20
   0  -4  -7 1088.89   43.80
   0   4  -7 1111.69   44.40
   0   4  -7 1072.49   44.40
   0   4   7 1091.69   43.80
   1  -4   7  161.78    7.30
  -1  -4  -7  159.78    6.80
  -1  -4  -7  169.08    6.90
  -1   4  -7  148.59    7.60
  -1   4  -7  152.08    7.50
  -1   4  -7  170.88    7.50
   2  -4   7   83.09    4.40
  -2  -4  -7   83.59    3.90
  -2  -4  -7   80.69    4.00
  -2   4  -7   88.39    4.70
  -3  -4  -7    7.50    1.20
   3  -4   7    5.50    1.60
  -3  -4  -7    6.20    1.00
  -3  -4  -7    6.50    1.20
   3  -4   7    5.90    1.30
   4  -4   7  958.90   38.90
   4  -4   7  877.81   37.90
   5  -4   7  233.88   10.50
   5  -4   7  200.38   11.10
   6  -4   7    7.40    1.90
   6  -4   7    5.90    2.30
   5  -5  -7    6.30    2.00
   5  -5  -7   11.80    2.10
   5   5  -7    6.30    1.80
   4  -5  -7   77.09    4.50
   4  -5  -7   73.49    5.10
   4   5  -7   84.59    4.80
   3  -5  -7  755.72   30.90
   3  -5  -7  711.93   31.40
   3   5  -7  750.92   31.20
  -3   5   7  771.92   30.80
   2  -5  -7  651.63   26.30
   2  -5  -7  627.64   26.50
   2   5  -7  647.14   26.70
   2   5  -7  622.44   26.60
   1  -5  -7  282.77   11.70
   1  -5  -7  276.37   11.70
   1   5  -7  274.57   12.10
  -1   5   7  281.27   11.70
  -1   5   7  271.07   11.60
   1   5  -7  262.47   12.20
   0  -5  -7    3.20    0.50
   0  -5  -7    2.70    0.70
   0  -5   7    2.60    1.00
   0   5   7    3.40    0.80
   0   5  -7    3.50    1.00
   0   5  -7    3.10    1.10
   0   5  -7    2.10    1.00
  -1  -5  -7   85.99    4.00
   1  -5   7   87.99    4.50
  -1  -5  -7   84.69    4.10
  -1   5  -7   80.89    4.60
  -1   5  -7   87.69    4.70
  -1   5  -7   80.89    4.70
  -2  -5  -7    2.80    0.80
   2  -5   7    1.50    1.00
  -2  -5  -7    1.80    0.70
  -3  -5  -7  319.97   13.60
   3  -5   7  320.77   14.20
  -3  -5  -7  322.37   13.90
   4  -5   7   97.69    5.50
   4  -5   7   99.49    6.30
   5  -5   7  106.49    6.00
   5  -5   7   97.69    6.70
   5  -6  -7  122.09    6.50
   5  -6  -7  106.79    7.20
   5   6  -7  115.09    6.40
   4  -6  -7   21.80    2.50
   4  -6  -7   21.40    2.90
   4   6  -7   21.80    2.50
   3  -6  -7  483.95   21.70
   3  -6  -7  502.55   21.20
   3   6  -7  515.85   21.40
   2  -6  -7   48.30    3.20
   2  -6  -7   51.29    3.10
   2   6  -7   49.99    3.50
   2   6  -7   47.50    3.20
   1  -6  -7  111.99    5.30
   1  -6  -7  105.09    5.20
   1   6  -7  104.69    5.50
   1   6  -7  113.19    5.60
   1   6  -7  110.09    5.80
  -1   6   7  113.29    5.30
   0  -6  -7   16.00    1.30
   0  -6  -7   17.40    1.60
   0  -6   7   16.30    1.90
   0   6  -7   17.50    1.90
   0   6   7   16.90    1.50
   0   6  -7   16.20    2.10
   0   6  -7   16.90    2.00
  -1  -6  -7   89.49    4.20
  -1  -6  -7   84.49    4.30
   1  -6   7   89.69    4.80
  -1  -6  -7   83.99    3.90
  -1   6  -7   96.59    4.90
  -1   6  -7   74.69    4.60
  -1   6  -7   80.19    4.90
  -2  -6  -7   16.70    1.70
   2  -6   7   12.50    2.00
  -2  -6  -7   14.20    1.40
  -2   6  -7   12.40    2.00
  -2   6  -7   14.10    2.10
   3  -6   7    1.40    1.40
   4  -6   7   93.69    5.50
   5  -6   7   78.29    6.10
   5  -6   7   89.59    5.50
   4  -7  -7    2.10    1.40
   4  -7  -7    4.20    1.90
   3  -7  -7  139.59    7.00
   3  -7  -7  138.39    7.50
   3   7  -7  144.69    6.90
   2  -7  -7    4.00    1.30
   2  -7  -7    3.40    1.20
   2   7  -7    1.60    1.00
   2   7  -7    2.40    1.50
  -2   7   7    2.60    1.10
  -1  -7   7   25.60    2.70
   1  -7  -7   23.60    2.10
   1  -7  -7   22.90    2.10
   1   7  -7   24.00    2.20
  -1   7   7   27.10    2.10
   1   7  -7   26.70    2.90
   0  -7  -7  362.66   15.70
   0  -7  -7  378.06   15.70
   0  -7   7  365.86   16.20
   0   7  -7  377.86   16.10
   0   7  -7  375.56   16.50
   0   7  -7  365.26   16.00
   0   7   7  370.96   15.70
   1  -7   7   23.80    2.50
  -1  -7  -7   21.90    1.80
  -1   7  -7   19.10    2.20
  -1   7  -7   18.60    2.30
  -1   7  -7   21.10    2.60
   2  -7   7  116.89    6.30
  -2  -7  -7  113.89    5.60
  -2   7  -7  119.59    6.50
  -2   7  -7  116.49    6.50
   3  -7   7  183.88    8.90
  -3   7  -7  178.18    9.20
  -3   7  -7  165.18    9.00
   4  -7   7   23.90    2.90
   3  -8  -7  189.98    9.10
   3  -8  -7  187.78    9.80
  -3   8   7  191.58    9.20
   2  -8  -7  161.98    7.90
   2   8  -7  165.28    8.50
  -2   8   7  167.18    8.00
  -1  -8   7    0.00    1.30
   1  -8  -7    1.00    1.00
  -1   8   7    1.70    1.10
   1   8  -7   -0.50    0.80
   1   8  -7   -2.10    1.30
   0  -8  -7  365.36   15.90
   0  -8   7  364.96   16.50
   0   8  -7  387.86   16.80
   0   8  -7  375.16   16.00
   0   8   7  360.46   15.90
  -1  -8  -7   62.69    3.60
   1  -8   7   61.89    4.20
  -1   8  -7   58.39    4.30
  -1   8  -7   52.99    3.70
   2  -8   7  213.68   10.10
  -2  -8  -7  194.58    9.30
  -2   8  -7  204.78    9.90
  -2   8  -7  209.78   10.30
   3  -8   7   22.60    3.00
  -3   8  -7   20.40    2.90
  -3   8  -7   20.10    2.70
  -2  -9   7    5.90    1.90
   2  -9  -7    6.50    1.70
   2   9  -7    4.40    2.00
   1  -9  -7  165.58    8.00
  -1  -9   7  160.58    8.50
   1   9  -7  165.58    8.80
   0  -9   7    1.00    1.50
   0  -9  -7    0.20    1.20
   0   9  -7    1.70    1.60
   1  -9   7   20.70    3.00
  -1   9  -7   26.60    3.20
   2  -9   7    1.60    1.90
  -2   9  -7    2.00    1.90
   6   0  -8  484.75   22.00
   5   0  -8  783.02   33.40
   4   0  -8    2.80    1.30
  -3   0   8  511.35   21.40
   3   0  -8  498.15   21.40
   2   0  -8 1729.03   72.49
  -2   0   8 1744.93   72.09
  -2   0   8 1905.01   72.49
  -1   0   8  172.48    7.50
  -1   0   8  169.08    7.20
   1   0  -8  171.28    7.60
   0   0  -8  174.08    7.90
   0   0  -8  195.28    7.70
  -1   0  -8 2791.62  110.99
   1   0   8 2741.53  111.39
  -2   0  -8 3199.38  120.09
  -2   0  -8 2878.61  119.59
   2   0   8 2886.81  119.59
  -3   0  -8  123.69    5.50
   3   0   8  121.29    5.50
   3   0   8  115.09    5.90
   4   0   8  151.48    7.30
   4   0   8  167.78    7.90
   5   0   8    5.50    1.70
   5   0   8    7.10    1.50
   6   0   8  133.29    6.80
   6   0   8  128.69    7.50
   6  -1  -8    7.60    2.40
   6   1  -8   10.50    2.50
   5  -1  -8    0.30    1.50
   5   1  -8    0.30    1.30
   4  -1  -8    4.40    1.50
   4   1  -8    5.90    1.60
  -3  -1   8   29.90    2.20
   3  -1  -8   31.30    2.50
  -3   1   8   24.20    2.30
   3   1  -8   27.40    2.40
   2  -1  -8   84.69    4.50
  -2  -1   8   85.99    4.20
  -2   1   8   89.79    4.40
   2   1  -8   89.79    4.60
  -2   1   8   86.69    4.10
   1  -1  -8 1550.94   58.29
  -1  -1   8 1414.86   58.19
  -1  -1   8 1418.76   58.39
  -1   1   8 1381.96   58.09
   1   1  -8 1447.76   58.19
  -1   1   8 1460.15   58.19
   0  -1  -8 1518.45   61.29
   0   1  -8 1628.64   61.49
   0   1   8 1440.86   61.39
   1  -1   8 1548.05   63.99
  -1  -1  -8 1615.24   63.69
  -1   1  -8 1618.54   63.99
   1   1   8 1594.54   63.99
   2  -1   8  189.08    8.10
  -2  -1  -8  181.38    8.30
  -2  -1  -8  186.28    7.90
   2   1   8  189.28    7.90
  -2   1  -8  206.88    8.60
  -2   1  -8  179.78    8.10
  -3  -1  -8   11.20    1.50
   3  -1   8    9.40    1.20
   3  -1   8   12.60    1.70
  -3  -1  -8    9.60    1.10
  -3   1  -8   12.20    1.30
   3   1   8   12.80    1.20
   4  -1   8   73.09    4.50
   4  -1   8   70.99    3.80
   4   1   8   67.69    3.70
   4   1   8   66.39    4.10
   5  -1   8  152.68    8.50
   5  -1   8  170.98    8.00
   5   1   8  168.58    8.20
   6  -1   8    3.80    1.90
   6  -1   8    4.30    1.50
   6   1   8    5.10    1.70
   6  -2  -8   10.30    2.60
   6   2  -8    7.20    2.20
   5  -2  -8  194.48    9.70
   5   2  -8  175.38    9.40
   4  -2  -8  222.78   10.50
   4  -2  -8  213.58   11.10
   4   2  -8  271.97   11.30
   3  -2  -8    1.20    0.80
   3  -2  -8    0.20    1.00
  -3   2   8    0.50    0.80
   3   2  -8    0.50    0.90
   2  -2  -8   89.49    4.10
  -2  -2   8   83.79    4.30
   2  -2  -8   85.89    4.50
  -2  -2   8   86.59    4.70
  -2   2   8   87.49    4.10
  -2   2   8   89.39    4.30
   2   2  -8   90.99    4.70
  -1  -2   8  245.88   10.50
   1  -2  -8  244.68   10.30
  -1  -2   8  248.28   10.70
   1  -2  -8  248.78   10.10
   1   2  -8  243.58   10.70
   1   2  -8  235.38   10.40
  -1   2   8  240.98   10.10
  -1   2   8  248.38   10.10
   0  -2  -8   19.90    0.80
   0   2  -8   15.70    1.40
   0   2  -8   18.70    1.70
   0   2   8   15.10    0.80
  -1  -2  -8  428.36   17.30
   1  -2   8  418.96   17.70
  -1   2  -8  444.26   18.10
  -2  -2  -8  529.05   20.20
   2  -2   8  515.15   20.60
  -2  -2  -8  470.65   20.40
  -2   2  -8  458.75   20.90
  -2   2  -8  511.35   20.50
   3  -2   8    3.10    0.90
  -3  -2  -8    2.30    0.70
  -3  -2  -8    3.20    1.00
   3  -2   8    2.70    1.20
   4  -2   8   46.40    3.70
   4  -2   8   50.69    3.20
   5  -2   8  138.29    6.90
   5  -2   8  136.79    7.70
   5   2   8  136.39    6.90
   6  -2   8    5.60    2.10
   6  -2   8    4.10    1.50
   6   2   8    4.10    1.60
   6  -3  -8  126.99    7.10
   6  -3  -8  141.09    8.40
   6   3  -8  134.99    7.80
   5  -3  -8  116.79    7.10
   5  -3  -8  126.29    6.40
   5   3  -8  117.39    6.80
   4  -3  -8  421.96   20.40
   4  -3  -8  460.25   19.90
   4   3  -8  526.95   20.60
   3  -3  -8   22.60    1.90
   3  -3  -8   19.60    2.20
   3   3  -8   26.20    2.40
  -3   3   8   21.00    2.00
  -2  -3   8  482.95   20.80
   2  -3  -8  450.05   20.70
  -2  -3   8  512.25   21.20
   2  -3  -8  500.25   20.50
   2   3  -8  529.95   21.10
  -2   3   8  506.25   20.50
   2   3  -8  492.55   20.80
  -2   3   8  505.05   20.50
  -1  -3   8    1.40    0.80
   1  -3  -8    4.50    0.70
  -1  -3   8    0.70    0.80
   1  -3  -8    0.70    0.50
  -1   3   8    1.10    0.50
   1   3  -8    0.50    0.90
   1   3  -8    1.30    0.80
   0  -3  -8   17.80    1.00
   0   3  -8   18.40    1.80
   0   3  -8   15.10    1.60
   1  -3   8  192.48    8.50
  -1  -3  -8  195.88    8.10
  -1   3  -8  189.38    8.80
   2  -3   8 1164.68   48.00
  -2  -3  -8 1194.08   47.50
  -2  -3  -8 1188.48   47.70
  -3  -3  -8  664.73   27.70
   3  -3   8  660.93   28.70
  -3  -3  -8  707.83   28.10
   3  -3   8  687.53   28.20
   4  -3   8  367.76   16.00
   4  -3   8  371.36   16.80
   5  -3   8    1.20    1.60
   5  -3   8    2.90    1.40
   6  -3   8    6.40    1.70
   6  -3   8   10.20    2.70
   6  -4  -8   53.79    5.00
   6  -4  -8   49.70    4.00
   6   4  -8   54.69    4.50
   5  -4  -8  455.65   21.10
   5  -4  -8  500.25   22.20
   5   4  -8  520.35   21.80
   4  -4  -8   -0.20    0.90
   4  -4  -8   -0.10    1.10
   4   4  -8    1.60    1.20
   3  -4  -8  329.77   14.30
   3  -4  -8  319.07   13.70
   3   4  -8  331.17   14.30
  -3   4   8  299.87   13.70
   2  -4  -8  184.28    8.20
   2  -4  -8  196.48    8.50
  -2   4   8  185.88    7.90
  -2   4   8  185.08    8.20
   2   4  -8  188.28    8.60
   2   4  -8  173.48    8.60
   1  -4  -8  270.17   11.10
  -1  -4   8  283.67   12.00
  -1  -4   8  264.97   11.70
   1  -4  -8  262.07   11.10
   1   4  -8  255.77   11.60
  -1   4   8  267.07   11.00
  -1   4   8  270.57   11.10
   1   4  -8  237.78   11.60
   0  -4  -8    1.90    0.50
   0  -4   8    2.20    0.90
   0   4  -8    1.60    0.90
   0   4   8    2.00    0.50
   0   4  -8    1.30    0.90
   1  -4   8   62.99    3.40
  -1  -4  -8   63.39    2.80
  -1  -4  -8   59.79    2.90
  -1   4  -8   61.59    3.80
  -1   4  -8   57.79    3.60
  -1   4  -8   62.99    3.60
   2  -4   8   26.40    2.20
  -2  -4  -8   20.30    1.50
  -2  -4  -8   18.00    1.40
   3  -4   8  371.36   16.20
  -3  -4  -8  380.36   16.00
  -3  -4  -8  384.56   15.70
  -3  -4  -8  366.66   15.90
   4  -4   8    0.90    1.20
   4  -4   8    1.90    1.60
   5  -4   8   67.39    5.20
   5  -4   8   66.09    4.40
   6  -4   8   11.20    2.20
   6  -4   8   13.90    3.00
   5  -5  -8  112.09    6.20
   5  -5  -8  114.49    7.10
   5   5  -8  113.99    6.50
   4  -5  -8    3.60    1.30
   4  -5  -8    2.80    1.60
   4   5  -8    2.50    1.40
   3  -5  -8   40.60    3.30
   3  -5  -8   48.80    3.00
   3   5  -8   45.50    3.30
  -3   5   8   41.30    2.60
   2  -5  -8   64.69    3.70
   2  -5  -8   60.39    3.40
   2   5  -8   61.89    3.80
   2   5  -8   58.99    3.80
   1  -5  -8   15.10    1.40
   1  -5  -8   16.00    1.40
  -1   5   8   16.30    1.40
  -1   5   8   16.60    1.40
   1   5  -8   18.20    1.90
   1   5  -8   15.10    1.90
   0  -5  -8  143.39    5.80
   0  -5  -8  135.79    6.10
   0  -5   8  136.29    6.60
   0   5  -8  146.39    6.80
   0   5  -8  136.09    6.80
   0   5   8  139.59    6.10
   0   5  -8  129.69    6.70
  -1  -5  -8   30.20    1.80
  -1  -5  -8   29.10    1.70
   1  -5   8   27.70    2.20
  -1   5  -8   28.70    2.50
  -1   5  -8   28.20    2.40
  -1   5  -8   28.40    2.50
  -2  -5  -8    4.70    0.80
  -2  -5  -8    6.30    1.00
   2  -5   8    6.80    1.50
   3  -5   8  219.88    9.90
  -3  -5  -8  214.28    9.50
  -3  -5  -8  206.68    9.20
   4  -5   8    2.40    1.60
   4  -5   8    2.70    1.50
   5  -5   8   39.10    4.10
   5  -5   8   33.90    3.40
   5  -6  -8   56.49    4.80
   5  -6  -8   50.39    3.90
   5   6  -8   50.09    4.00
   4  -6  -8   49.00    3.50
   4  -6  -8   46.10    3.90
   4   6  -8   45.80    3.50
   3  -6  -8   93.59    4.90
   3  -6  -8   88.09    5.30
  -3   6   8   87.69    4.10
   3   6  -8   90.09    5.10
   2  -6  -8   68.89    3.80
   2  -6  -8   61.19    3.90
   2   6  -8   67.19    4.30
   2   6  -8   69.59    4.10
  -2   6   8   71.09    3.80
   1  -6  -8   10.70    1.30
   1  -6  -8   10.70    1.30
   1   6  -8   12.50    1.70
   1   6  -8   12.50    2.00
  -1   6   8   11.70    1.40
   1   6  -8   12.40    1.70
   0  -6   8  669.13   28.20
   0  -6  -8  655.43   27.40
   0  -6  -8  675.43   27.60
   0   6   8  667.93   27.60
   0   6  -8  696.63   28.40
   0   6  -8  657.93   28.40
   0   6  -8  709.63   28.30
   1  -6   8    2.20    1.20
  -1  -6  -8    4.20    0.90
  -1  -6  -8    3.70    0.60
  -1   6  -8    2.90    1.20
  -1   6  -8    4.70    1.50
  -2  -6  -8  403.76   18.10
  -2  -6  -8  426.66   18.00
   2  -6   8  430.16   18.40
  -2   6  -8  444.96   18.90
  -2   6  -8  428.56   18.70
   3  -6   8   53.39    3.80
   4  -6   8    5.50    1.70
   5  -6   8   50.49    4.10
   4  -7  -8   72.89    5.30
   4  -7  -8   77.29    4.60
   4   7  -8   66.99    5.60
   3  -7  -8  119.69    6.90
   3  -7  -8  129.99    6.50
   3   7  -8  133.69    6.50
   2  -7  -8   26.10    2.40
   2  -7  -8   23.60    2.40
   2   7  -8   20.80    2.20
  -2   7   8   27.90    2.30
   2   7  -8   26.30    3.00
   1  -7  -8    7.00    1.30
  -1  -7   8    4.10    1.50
   1  -7  -8    6.10    1.20
  -1   7   8    7.60    1.30
   1   7  -8    6.30    1.40
   1   7  -8    3.30    1.50
   0  -7  -8  372.76   16.20
   0  -7   8  375.96   16.60
   0  -7  -8  380.46   16.00
   0   7  -8  383.66   16.50
   0   7  -8  383.56   16.60
   0   7  -8  376.36   16.90
   0   7   8  383.26   16.00
   1  -7   8  125.79    6.70
  -1  -7  -8  135.09    6.10
  -1   7  -8  127.79    7.00
  -1   7  -8  132.69    6.90
   2  -7   8  538.85   23.50
  -2  -7  -8  535.65   22.70
  -2   7  -8  552.54   23.80
  -2   7  -8  567.54   23.90
   3  -7   8  190.08    9.20
  -3   7  -8  183.38    9.50
  -3   7  -8  179.48    9.40
   4  -7   8   -0.20    1.50
   3  -8  -8   33.50    3.10
  -3   8   8   37.20    3.00
   2  -8  -8   85.39    4.90
  -2   8   8   94.09    5.00
   2   8  -8   90.69    5.70
   1  -8  -8   92.59    4.90
  -1  -8   8   88.59    5.40
   1   8  -8   95.39    5.00
   1   8  -8   92.99    5.70
  -1   8   8   89.99    4.90
   0  -8   8   21.20    2.60
   0  -8  -8   23.50    2.20
   0   8  -8   21.30    2.80
   0   8   8   20.70    2.10
   0   8  -8   21.40    2.30
  -1  -8  -8  216.98    9.70
   1  -8   8  218.68   10.50
  -1   8  -8  212.68   10.70
  -1   8  -8  223.98   10.30
   2  -8   8    2.40    1.60
  -2   8  -8    4.10    1.80
  -2   8  -8    2.20    1.50
   3  -8   8   17.50    2.60
  -3   8  -8   19.50    3.00
  -3   8  -8   20.40    2.80
   1  -9  -8   -0.50    1.20
  -1  -9   8    0.60    1.50
   1   9  -8    0.30    1.60
   0  -9   8   89.99    5.60
   0   9  -8   96.29    6.00
   1  -9   8    1.30    1.70
  -1   9  -8    0.40    1.60
   6   0  -9    0.30    1.60
   5   0  -9    2.40    1.60
   4   0  -9    0.40    1.20
   3   0  -9    1.10    1.00
  -3   0   9    0.70    1.00
  -2   0   9   -0.10    0.50
  -2   0   9    5.60    0.90
   2   0  -9   -0.50    0.60
  -2   0   9    0.70    0.70
   1   0  -9    0.70    0.60
  -1   0   9    0.40    0.60
  -1   0   9    2.40    0.50
  -1   0  -9   -0.30    0.40
   1   0   9    0.30    0.40
  -2   0  -9    0.80    0.50
   2   0   9    0.40    0.50
  -2   0  -9   -0.20    0.80
   3   0   9    0.80    0.60
  -3   0  -9    0.70    0.70
   4   0   9   -0.80    1.00
   4   0   9    1.00    0.80
   5   0   9    0.50    1.30
   5   0   9   -0.90    0.90
   6   0   9    1.40    1.10
   6   0   9   -0.10    1.40
   6  -1  -9    4.50    2.00
   6   1  -9    2.60    1.90
   5  -1  -9   26.80    3.20
   5   1  -9   25.60    3.10
   4  -1  -9  885.61   36.20
   4   1  -9  836.92   36.10
   3  -1  -9  636.84   24.70
  -3   1   9  604.04   24.50
   3   1  -9  503.75   24.40
  -2  -1   9   23.70    1.80
  -2  -1   9   23.70    2.00
   2  -1  -9   20.60    1.90
  -2   1   9   23.40    1.90
  -2   1   9   21.40    1.50
   2   1  -9   26.20    2.10
   1  -1  -9 1110.19   50.99
  -1  -1   9 1317.57   50.99
  -1  -1   9 1099.29   51.09
   1   1  -9 1322.37   50.89
  -1   1   9 1327.47   50.69
  -1   1   9 1358.36   50.99
  -1   1   9 1305.47   50.69
   0  -1  -9  467.85   19.20
   0   1  -9  470.35   19.90
   0   1  -9  498.35   19.60
  -1  -1  -9  962.20   37.90
   1  -1   9  934.41   38.20
   1   1   9  946.11   37.90
  -2  -1  -9   80.99    3.70
   2  -1   9   84.79    4.00
  -2  -1  -9   88.19    4.20
  -2   1  -9   86.89    4.50
   2   1   9   83.49    3.80
  -2   1  -9   80.39    3.90
   3  -1   9   98.29    4.70
  -3  -1  -9   93.39    5.00
  -3  -1  -9   93.69    4.40
   3   1   9   95.59    4.50
  -3   1  -9   98.79    4.70
   4  -1   9  264.17   11.30
   4  -1   9  227.08   10.50
   4   1   9  226.28   10.40
   5  -1   9    0.90    1.10
   5  -1   9    0.00    1.40
   5   1   9    1.70    1.20
   6  -1   9    3.80    1.40
   6  -1   9    1.60    1.60
   6   1   9    0.80    1.40
   6  -2  -9    7.00    2.30
   6   2  -9    5.80    2.10
   5  -2  -9  177.58    9.70
   5   2  -9  202.38    9.80
   4  -2  -9   96.99    5.10
   4  -2  -9   97.39    5.70
   4   2  -9   97.59    5.70
   3  -2  -9  533.85   22.50
   3  -2  -9  539.55   22.00
  -3   2   9  529.55   22.20
   3   2  -9  507.85   22.40
  -2  -2   9  870.51   36.00
  -2  -2   9  915.31   35.70
   2  -2  -9  854.61   35.80
   2  -2  -9  890.51   35.40
   2   2  -9  803.52   35.90
  -2   2   9  869.51   35.40
  -2   2   9  904.61   35.60
   1  -2  -9  965.90   38.30
  -1  -2   9  928.41   39.00
  -1  -2   9  973.20   38.70
   1  -2  -9  922.51   38.60
  -1   2   9  966.80   38.30
  -1   2   9  929.21   38.30
   1   2  -9  942.01   38.70
   1   2  -9  991.50   39.00
   0   2  -9  172.58    7.50
   0   2  -9  172.08    7.70
   0   2   9  164.58    6.80
   1  -2   9   10.60    1.10
   2  -2   9  649.43   26.10
  -2  -2  -9  651.63   25.70
  -2  -2  -9  592.04   26.00
  -2   2  -9  656.63   26.60
  -2   2  -9  629.84   26.10
   3  -2   9  906.81   36.40
  -3  -2  -9  867.81   36.10
  -3  -2  -9  896.81   36.60
   4  -2   9  297.67   13.60
   4  -2   9  328.27   14.40
   5  -2   9    4.40    1.70
   5  -2   9    5.80    1.40
   6  -2   9  119.39    6.50
   6  -2   9  117.49    7.30
   6  -3  -9   48.90    4.60
   6   3  -9   41.70    4.10
   5  -3  -9    7.30    2.20
   5  -3  -9    7.30    1.60
   5   3  -9    8.80    2.10
   4  -3  -9   13.00    1.70
   4  -3  -9   10.50    2.00
   4   3  -9    9.10    1.90
   3  -3  -9  453.45   19.10
   3  -3  -9  473.65   19.70
   3   3  -9  447.26   19.60
  -3   3   9  446.76   19.20
   2  -3  -9    5.80    0.90
  -2  -3   9    4.70    1.20
   2  -3  -9    4.40    1.00
  -2   3   9    4.80    0.90
   2   3  -9    3.60    1.10
   2   3  -9    3.60    1.10
  -2   3   9    4.20    0.80
  -1  -3   9  533.45   24.00
   1  -3  -9  589.74   23.30
   1  -3  -9  566.64   23.50
  -1  -3   9  577.14   23.80
   1   3  -9  598.04   23.90
   1   3  -9  560.34   24.00
  -1   3   9  593.44   23.30
   0  -3  -9  497.25   19.70
   0   3  -9  480.65   20.40
  -1  -3  -9  720.73   29.10
   1  -3   9  715.23   29.70
  -1  -3  -9  720.43   29.20
  -1   3  -9  741.93   30.10
  -1   3  -9  729.63   29.90
  -2  -3  -9  234.18   10.30
   2  -3   9  254.27   10.70
  -2  -3  -9  248.88   10.10
   3  -3   9  130.79    6.20
  -3  -3  -9  120.69    6.00
  -3  -3  -9  129.49    5.70
   4  -3   9  117.09    6.00
   4  -3   9  119.69    6.80
   5  -3   9   83.09    4.90
   5  -3   9   80.29    5.60
   6  -3   9  199.38    9.70
   6  -3   9  190.48   10.60
   6  -4  -9    5.90    2.50
   6  -4  -9    6.30    1.80
   6   4  -9    3.80    1.90
   5  -4  -9   40.60    3.30
   5  -4  -9   40.30    3.90
   5   4  -9   41.60    3.80
   4  -4  -9   99.19    5.40
   4  -4  -9   99.99    5.90
   4   4  -9  105.69    5.90
   3  -4  -9   92.69    5.20
   3  -4  -9   91.59    4.70
   3   4  -9   88.69    5.20
  -3   4   9   98.29    4.80
   2  -4  -9 1057.49   43.50
   2  -4  -9 1110.59   43.20
   2   4  -9  911.51   43.60
  -2   4   9 1130.19   43.30
  -2   4   9 1085.79   42.80
   2   4  -9 1093.59   43.70
   1  -4  -9  264.97   11.10
   1  -4  -9  256.47   11.20
   1   4  -9  260.97   11.70
   1   4  -9  274.37   11.80
  -1   4   9  264.17   11.10
  -1   4   9  267.07   11.00
   0  -4  -9   24.10    1.40
   0  -4   9   26.40    2.00
   0   4  -9   26.40    2.20
   0   4  -9   24.70    2.30
   0   4   9   25.90    1.40
   1  -4   9  362.66   15.70
  -1  -4  -9  366.16   15.10
  -1  -4  -9  363.06   15.20
  -1   4  -9  369.06   16.00
  -1   4  -9  404.86   16.30
  -1   4  -9  355.76   15.90
  -2  -4  -9   13.40    1.10
  -2  -4  -9   12.80    1.00
  -2  -4  -9   13.50    1.20
   2  -4   9   11.90    1.50
  -3  -4  -9   21.20    1.90
  -3  -4  -9   18.90    1.80
   3  -4   9   21.00    2.20
  -3  -4  -9   22.80    1.60
   4  -4   9   40.60    3.10
   5  -4   9   35.80    3.20
   5  -4   9   39.90    4.00
   5  -5  -9    1.70    1.30
   5  -5  -9    0.80    1.70
   5   5  -9    1.00    1.40
   4  -5  -9  292.77   13.70
   4  -5  -9  278.27   12.90
   4   5  -9  295.97   13.40
   3  -5  -9  240.78   11.70
   3  -5  -9  261.07   11.20
   3   5  -9  263.67   11.70
  -3   5   9  250.87   10.90
   2  -5  -9  354.16   14.50
   2  -5  -9  340.67   14.20
   2   5  -9  323.87   14.70
   2   5  -9  315.27   14.70
   1  -5  -9   15.70    1.40
   1  -5  -9   14.10    1.40
  -1   5   9   19.60    1.40
   1   5  -9   19.40    2.20
  -1   5   9   15.30    1.40
   1   5  -9   15.00    1.90
   0  -5  -9  154.48    6.60
   0  -5   9  151.28    7.20
   0   5   9  158.48    6.60
   0   5  -9  150.08    7.40
   0   5  -9  147.89    7.40
   0   5  -9  148.79    7.30
  -1  -5  -9  449.06   18.30
  -1  -5  -9  438.36   18.20
   1  -5   9  444.96   18.90
  -1   5  -9  448.66   19.30
  -1   5  -9  447.46   19.10
  -2  -5  -9 1302.87   50.79
  -2  -5  -9 1254.17   50.49
   2  -5   9 1263.77   51.19
  -2   5  -9 1190.18   51.59
  -3  -5  -9    0.50    0.60
   3  -5   9    1.80    1.10
  -3  -5  -9   -0.30    0.70
   4  -5   9    1.60    1.30
   5  -5   9   25.20    2.90
   5  -6  -9  235.18   12.20
   5  -6  -9  226.08   11.10
   5   6  -9  236.78   11.40
   4  -6  -9   42.80    3.90
   4  -6  -9   47.00    3.30
   4   6  -9   40.80    3.40
   3  -6  -9    0.70    1.20
   3  -6  -9    1.90    1.10
   3   6  -9    1.00    1.10
   2  -6  -9   48.80    3.00
   2  -6  -9   47.20    3.20
  -2   6   9   49.10    3.00
   2   6  -9   44.90    3.50
   2   6  -9   53.29    3.50
   1  -6  -9   84.69    4.30
   1  -6  -9   87.39    4.30
   1   6  -9   92.39    5.10
   1   6  -9   90.49    4.90
  -1   6   9   82.39    4.20
   0  -6  -9  707.93   28.80
   0  -6  -9  711.83   28.60
   0  -6   9  701.03   29.40
   0   6  -9  750.32   29.60
   0   6   9  705.33   28.70
   0   6  -9  654.53   29.50
   0   6  -9  701.63   29.60
  -1  -6  -9   11.00    0.80
   1  -6   9    9.10    1.60
  -1  -6  -9   12.00    1.20
  -1   6  -9    9.40    1.80
  -1   6  -9    9.40    1.90
   2  -6   9  190.88    8.90
  -2  -6  -9  186.68    8.40
  -2  -6  -9  188.68    8.20
  -2   6  -9  186.58    9.30
  -2   6  -9  182.48    9.20
   3  -6   9  162.48    8.10
   4  -6   9   23.30    2.70
   5  -6   9   -0.10    1.40
   4  -7  -9   85.89    5.00
   4  -7  -9   84.49    5.80
   4   7  -9   78.49    4.90
   3  -7  -9    6.00    1.70
   3  -7  -9    3.30    1.30
   3   7  -9    6.20    1.50
   2  -7  -9   55.59    3.40
   2  -7  -9   61.19    3.70
  -2   7   9   54.19    3.40
   2   7  -9   53.39    3.70
   2   7  -9   56.69    4.10
   1  -7  -9   53.39    3.10
   1  -7  -9   52.69    3.10
  -1  -7   9   56.09    3.70
  -1   7   9   52.29    3.00
   1   7  -9   51.69    3.60
   1   7  -9   53.49    4.00
   0  -7  -9  373.36   16.10
   0  -7   9  389.46   16.80
   0   7  -9  386.06   16.90
   0   7   9  375.36   16.10
   0   7  -9  398.86   17.10
   1  -7   9    2.00    1.50
  -1  -7  -9    6.20    1.10
  -1   7  -9    5.90    1.50
  -1   7  -9    5.70    1.80
  -2  -7  -9  475.55   20.10
   2  -7   9  490.95   21.00
  -2   7  -9  479.15   21.30
  -2   7  -9  492.55   21.30
   3  -7   9   79.09    4.90
  -3   7  -9   70.89    5.00
  -3   7  -9   70.89    5.10
   4  -7   9   14.00    2.50
   3  -8  -9   26.10    2.70
   2  -8  -9   23.30    2.40
   2   8  -9   25.20    3.10
   2   8  -9   18.80    2.60
  -2   8   9   23.80    2.70
  -1  -8   9   77.09    4.90
   1  -8  -9   83.79    4.40
   1   8  -9   81.59    5.20
  -1   8   9   77.59    4.30
   1   8  -9   78.89    4.60
   0  -8  -9  176.98    8.00
   0  -8   9  174.68    8.80
   0   8  -9  175.18    9.00
   0   8   9  169.98    7.90
   0   8  -9  177.78    8.50
   1  -8   9    2.50    1.60
  -1   8  -9    0.70    1.50
  -1   8  -9    2.90    1.40
   2  -8   9    1.60    1.60
  -2   8  -9    0.60    1.30
  -2   8  -9    1.90    1.60
   3  -8   9   57.39    4.40
  -3   8  -9   62.49    4.80
  -3   8  -9   58.79    4.60
  -1  -9   9    6.30    2.00
   1   9  -9    8.10    2.20
   0  -9   9    5.60    1.90
   0   9  -9    2.90    1.90
   1  -9   9   22.60    3.00
  -1   9  -9   24.80    3.30
   6   0 -10   30.40    4.00
   5   0 -10  145.69    8.00
   4   0 -10    1.50    1.40
   3   0 -10 1717.63   68.29
  -3   0  10 1634.04   68.69
  -2   0  10  368.06   15.40
   2   0 -10  364.06   15.80
  -2   0  10  380.76   15.80
  -2   0  10  367.86   15.40
   1   0 -10   17.60    1.60
  -1   0  10   22.20    1.40
  -1   0  10   19.10    1.60
   0   0 -10 2660.13  104.69
   0   0 -10 2552.54  104.29
   1   0  10  697.53   28.10
  -2   0 -10 4217.58  167.18
  -2   0 -10 4197.88  167.38
   2   0  10 4100.99  167.98
  -3   0 -10 1428.86   58.39
   3   0  10 1464.25   58.39
   4   0  10   84.09    4.40
   5   0  10   11.90    1.80
   6   0  10   59.29    3.90
   6  -1 -10  116.19    7.50
   6   1 -10  129.29    7.70
   5  -1 -10  135.59    7.60
   4  -1 -10  144.99    7.40
   4   1 -10  129.29    7.20
   3  -1 -10   60.49    3.80
  -3  -1  10   59.19    3.50
   3   1 -10   60.69    3.90
  -3   1  10   61.09    3.70
  -2  -1  10  466.95   19.40
   2  -1 -10  426.16   19.60
  -2  -1  10  514.25   19.90
  -2   1  10  463.05   19.30
   2   1 -10  434.76   19.80
  -2   1  10  501.25   19.60
  -1  -1  10 2442.96   94.59
   1  -1 -10 2366.86   94.79
  -1  -1  10 2296.47   94.89
  -1   1  10 2447.56   94.99
   1   1 -10 2413.76   94.99
  -1   1  10 2256.37   94.59
  -1   1  10 2319.07   94.99
   1   1 -10 2319.27   94.59
   0  -1 -10  525.35   20.30
   0  -1 -10  474.75   19.90
   0   1 -10  494.05   20.30
   0   1 -10  482.45   20.60
   1  -1  10    6.10    0.80
   1   1  10    5.90    0.50
   2  -1  10  103.79    4.60
  -2  -1 -10   85.49    4.70
  -2  -1 -10   97.09    4.30
  -2   1 -10  116.59    5.20
  -2   1 -10   98.09    4.60
   2   1  10   99.89    4.40
  -3  -1 -10   81.69    3.90
   3  -1  10   83.89    4.10
  -3  -1 -10   76.99    4.40
   3   1  10   80.09    3.90
  -3   1 -10   81.19    4.10
   4  -1  10  105.79    5.40
   4   1  10  110.99    5.30
   5  -1  10  305.17   14.80
   5  -1  10  336.17   14.20
   6  -1  10    3.60    1.40
   6  -1  10    6.50    2.00
   6  -2 -10   12.00    2.60
   6   2 -10   14.10    2.80
   5  -2 -10   10.00    2.30
   5   2 -10   10.40    2.20
   4  -2 -10    4.40    1.50
   4   2 -10    6.10    1.70
   3  -2 -10  282.37   11.90
   3  -2 -10  249.97   12.30
  -3   2  10  282.47   12.20
   3   2 -10  287.77   12.60
  -2  -2  10 1010.60   41.20
   2  -2 -10 1030.00   41.40
  -2  -2  10  947.21   41.50
   2  -2 -10  983.60   40.90
   2   2 -10 1035.50   41.60
  -2   2  10  983.90   40.90
  -2   2  10 1082.09   41.10
   1  -2 -10  741.33   30.30
  -1  -2  10  736.83   30.40
  -1  -2  10  771.92   30.70
   1   2 -10  734.13   30.40
  -1   2  10  745.23   30.00
   1   2 -10  725.53   30.70
   0   2  10  454.75   18.70
   0   2 -10  478.45   19.70
   0   2 -10  466.85   19.30
   1  -2  10  182.98    8.00
  -2  -2 -10  409.36   16.70
   2  -2  10  416.06   17.20
  -2  -2 -10  415.16   17.10
  -2   2 -10  404.86   17.10
  -2   2 -10  409.36   17.70
  -3  -2 -10    1.60    1.00
   3  -2  10    1.70    0.90
  -3  -2 -10   -0.30    0.50
   4  -2  10   11.20    1.60
   5  -2  10   14.30    1.90
   5  -2  10   17.00    2.60
   6  -2  10    7.50    1.80
   6  -2  10   10.40    2.50
   6  -3 -10   23.40    3.60
   6   3 -10   20.50    3.10
   5  -3 -10   -0.20    1.10
   5  -3 -10    0.70    1.60
   5   3 -10    0.90    1.40
   4  -3 -10   84.69    5.20
   4  -3 -10   81.39    4.50
   4   3 -10   84.19    5.20
   3  -3 -10  139.59    6.50
   3  -3 -10  142.89    7.10
  -3   3  10  136.29    6.70
   3   3 -10  139.69    7.10
   2  -3 -10    4.60    1.10
   2  -3 -10    5.60    0.90
  -2   3  10    4.10    0.80
   2   3 -10    4.80    1.20
  -2   3  10    3.60    0.80
   2   3 -10    3.20    1.10
  -1  -3  10 4785.72  193.88
   1  -3 -10 4798.62  194.38
   1  -3 -10 4898.31  195.38
  -1  -3  10 5064.99  194.18
  -1   3  10 4846.62  194.38
   1   3 -10 4743.63  193.88
   1   3 -10 4730.13  194.58
   0  -3 -10    9.00    0.60
   0   3 -10    8.00    1.20
   0   3 -10   15.30    1.80
  -1  -3 -10  381.96   16.00
   1  -3  10  391.36   16.60
  -1   3 -10  414.06   17.00
  -1   3 -10  392.56   16.80
  -2  -3 -10    8.10    0.70
   2  -3  10    6.80    1.20
  -2  -3 -10    9.00    1.00
  -3  -3 -10  138.89    6.10
   3  -3  10  141.29    6.70
  -3  -3 -10  137.49    6.60
   4  -3  10  115.69    6.00
   5  -3  10    8.10    1.70
   6  -3  10    6.10    1.70
   5  -4 -10   47.20    4.20
   5  -4 -10   43.60    3.40
   5   4 -10   50.39    4.10
   4  -4 -10   62.79    3.80
   4  -4 -10   66.29    4.50
  -4   4  10   63.09    4.30
   4   4 -10   61.09    4.30
   3  -4 -10  233.18   10.60
   3  -4 -10  216.08   10.00
   3   4 -10  228.88   10.60
  -3   4  10  224.18   10.00
   2  -4 -10   93.89    4.80
   2  -4 -10   91.39    4.40
   2   4 -10   87.19    4.90
   2   4 -10   90.59    5.00
  -2   4  10   88.19    4.40
   1  -4 -10  612.14   24.20
   1  -4 -10  625.04   24.30
   1   4 -10  604.44   24.90
   1   4 -10  518.15   24.90
  -1   4  10  593.34   24.00
  -1   4  10  603.34   24.20
   0  -4 -10 2927.71  112.39
   0   4 -10 2873.51  113.19
   0   4 -10 2622.44  113.29
  -1  -4 -10   31.40    1.50
  -1  -4 -10   29.60    1.60
   1  -4  10   27.00    2.20
  -1   4 -10   30.70    2.60
  -1   4 -10   32.60    2.50
  -1   4 -10   29.20    2.90
  -2  -4 -10  148.89    6.50
  -2  -4 -10  150.98    6.30
   2  -4  10  147.49    7.10
  -2  -4 -10  148.99    6.60
  -3  -4 -10   40.40    2.60
  -3  -4 -10   39.00    2.50
   3  -4  10   37.50    2.90
  -3  -4 -10   42.30    2.20
   4  -4  10    1.00    1.30
   5  -4  10    3.40    1.40
   5  -5 -10   53.59    3.90
   5  -5 -10   61.89    4.90
   5   5 -10   54.69    4.30
   4  -5 -10   12.50    1.90
   4  -5 -10   18.90    2.70
   4   5 -10   17.90    2.50
   3  -5 -10  348.87   14.70
   3  -5 -10  314.17   15.10
  -3   5  10  339.87   14.50
   3   5 -10  357.06   15.30
   2  -5 -10  130.89    6.10
   2  -5 -10  124.89    6.40
   2   5 -10  135.79    6.80
   2   5 -10  134.39    6.70
   1  -5 -10   69.79    3.40
   1  -5 -10   66.19    3.50
   1   5 -10   64.69    4.10
  -1   5  10   69.59    3.40
   1   5 -10   69.39    4.10
  -1   5  10   68.39    3.30
   0  -5 -10  180.88    7.80
   0  -5  10  180.68    8.50
   0   5 -10  191.68    8.70
   0   5 -10  176.98    9.10
   0   5  10  186.98    7.70
   0   5 -10  179.28    8.70
   1  -5  10   16.10    1.90
  -1  -5 -10   11.30    1.10
  -1  -5 -10   11.70    1.00
  -1   5 -10   10.70    1.80
  -1   5 -10   11.60    1.90
  -2  -5 -10    1.80    0.70
  -2  -5 -10    1.50    0.60
   2  -5  10    1.80    1.10
  -2   5 -10    1.40    1.30
   3  -5  10    1.40    1.20
  -3  -5 -10    2.80    1.00
  -3  -5 -10    1.00    1.00
   4  -5  10  318.57   14.40
   5  -5  10   72.39    4.80
   5  -6 -10  507.65   22.50
   5  -6 -10  536.15   23.70
   5   6 -10  512.55   22.80
   4  -6 -10    1.00    1.50
   4  -6 -10    1.60    1.20
   4   6 -10    0.60    1.30
   3  -6 -10    6.10    1.40
   3  -6 -10    6.80    1.70
   3   6 -10    5.50    1.50
   2  -6 -10   12.50    1.80
   2  -6 -10    9.60    1.40
  -2   6  10   13.50    1.60
   2   6 -10   14.70    2.20
   2   6 -10   11.00    1.90
   1  -6 -10   23.90    1.80
   1  -6 -10   26.10    1.90
   1   6 -10   22.10    2.50
  -1   6  10   25.50    1.80
   1   6 -10   23.70    2.50
   0  -6  10  756.92   31.60
   0  -6 -10  759.22   30.80
   0  -6 -10  765.12   30.60
   0   6  10  754.82   30.80
   0   6 -10  736.03   31.70
   0   6 -10  772.92   31.90
  -1  -6 -10   50.59    2.70
   1  -6  10   53.79    3.60
  -1   6 -10   54.19    3.80
  -1   6 -10   52.69    3.80
   2  -6  10   61.19    4.00
  -2  -6 -10   64.79    3.20
  -2   6 -10   63.99    4.30
  -2   6 -10   63.89    4.40
   3  -6  10    7.10    1.80
   4  -6  10   72.59    4.80
   4  -7 -10   66.69    4.30
   4  -7 -10   70.39    5.10
   4   7 -10   65.19    4.50
   3  -7 -10   19.10    2.20
   3  -7 -10   26.00    2.90
   3   7 -10   24.30    2.70
   2  -7 -10  264.47   11.70
   2  -7 -10  260.67   11.40
   2   7 -10  238.78   11.80
  -2   7  10  263.47   11.30
   2   7 -10  258.77   12.20
  -1  -7  10  102.99    5.60
   1  -7 -10   98.19    4.90
   1   7 -10   95.19    5.50
   1   7 -10  104.09    5.90
  -1   7  10   97.89    4.80
   0  -7 -10    3.40    1.00
   0  -7  10    1.00    1.30
   0   7 -10    5.20    1.50
   0   7  10    4.50    0.90
   0   7 -10    4.50    1.60
   1  -7  10  201.28    9.60
  -1  -7 -10  200.48    8.70
  -1   7 -10  190.28    9.70
  -1   7 -10  207.28    9.90
   2  -7  10  245.28   11.50
  -2   7 -10  238.98   11.80
  -2   7 -10  247.98   11.80
   3  -7  10    1.20    1.60
  -3   7 -10    2.60    1.80
  -3   7 -10    2.20    1.70
   4  -7  10    1.70    1.70
   3  -8 -10    6.10    1.60
   2  -8 -10   58.59    3.70
   2   8 -10   58.39    3.80
   2   8 -10   59.39    4.50
   1  -8 -10   40.10    2.70
  -1  -8  10   38.10    3.40
   1   8 -10   38.60    3.60
   1   8 -10   37.20    3.00
   0  -8  10    2.40    1.60
   0  -8 -10    3.60    1.70
   0   8 -10    3.40    1.40
   0   8 -10    0.60    1.60
   1  -8  10    9.90    2.10
  -1   8 -10    8.80    1.90
  -1   8 -10   10.10    2.30
   2  -8  10    1.10    1.60
  -2   8 -10   -0.70    1.40
  -2   8 -10    0.20    1.40
   3  -8  10   23.50    3.00
  -3   8 -10   22.40    3.30
  -3   8 -10   22.30    3.10
  -1  -9  10   13.40    2.50
   1   9 -10   10.00    2.40
   0  -9  10   34.20    3.50
   0   9 -10   37.00    4.20
   1  -9  10   85.49    5.40
  -1   9 -10   81.29    5.70
   6   0 -11    0.70    1.80
   5   0 -11    1.70    1.50
   4   0 -11   -0.50    1.30
   3   0 -11    1.40    1.20
  -3   0  11    0.70    0.70
   2   0 -11   -0.60    0.70
  -2   0  11    1.10    0.60
  -2   0  11   -0.60    0.50
  -2   0  11    2.30    0.90
   1   0 -11    1.50    0.70
  -1   0  11    0.80    0.50
  -1   0  11    1.90    0.70
   1   0  11    0.30    0.40
  -2   0 -11    1.80    1.00
  -2   0 -11    0.50    0.60
   2   0  11    0.70    0.60
   3   0  11    1.00    0.70
  -3   0 -11    0.10    0.70
   4   0  11    0.10    0.80
   5   0  11    0.40    0.90
   6   0  11    0.70    1.10
   6  -1 -11   25.10    3.60
   6   1 -11   23.90    3.60
   5  -1 -11   60.39    4.60
   5   1 -11   55.49    4.40
   4  -1 -11  540.35   25.90
   4   1 -11  675.23   26.30
   3  -1 -11    3.50    1.30
  -3   1  11    4.00    1.20
   3   1 -11    6.20    1.50
  -2  -1  11   48.60    3.20
   2  -1 -11   62.39    3.30
  -2  -1  11   51.59    2.90
  -2   1  11   52.39    3.10
   2   1 -11   51.89    3.30
  -2   1  11   50.59    2.70
   1  -1 -11    3.80    0.90
  -1  -1  11    2.50    0.90
  -1  -1  11    2.40    0.70
  -1   1  11    1.80    0.50
   1   1 -11    2.60    1.00
   1   1 -11    3.20    0.80
  -1   1  11    2.40    0.70
  -1   1  11    4.70    0.60
   0  -1 -11  135.39    5.60
   0  -1 -11  132.49    6.00
   0   1 -11  137.39    6.40
   0   1 -11  132.69    6.00
   1  -1  11   98.59    4.50
   1   1  11  101.69    4.20
   2  -1  11  973.90   38.60
  -2  -1 -11  903.51   38.80
  -2  -1 -11  984.70   38.30
   2   1  11  991.10   38.30
  -2   1 -11  993.90   38.60
  -2   1 -11  855.31   39.00
  -3  -1 -11   74.99    3.60
   3  -1  11   79.29    3.90
  -3   1 -11   69.29    4.10
   3   1  11   76.99    3.70
   4  -1  11  426.86   18.50
   4   1  11  447.26   18.40
   5  -1  11  314.67   13.90
   6  -1  11    4.70    1.50
   6  -2 -11    0.00    1.70
   6   2 -11    0.80    1.70
   5  -2 -11   86.19    5.70
   5   2 -11   82.99    5.60
   4  -2 -11   82.39    5.20
   4   2 -11   78.69    5.10
   3  -2 -11  750.12   30.50
  -3   2  11  740.93   30.30
   3   2 -11  691.23   30.60
  -2  -2  11  279.37   11.80
   2  -2 -11  277.47   11.90
  -2  -2  11  262.67   12.60
  -2   2  11  275.37   11.50
  -2   2  11  260.87   11.60
   2   2 -11  271.57   12.20
  -1  -2  11   30.80    2.40
   1  -2 -11   30.20    2.10
  -1  -2  11   35.40    2.20
  -1   2  11   32.50    1.70
   1   2 -11   38.70    2.30
  -1   2  11   33.70    1.60
   1   2 -11   36.30    2.60
   0   2 -11  968.10   40.40
   0   2 -11 1001.00   40.10
   1  -2  11  790.62   32.20
  -2  -2 -11   24.90    1.80
  -2  -2 -11   20.30    1.20
  -2   2 -11   23.30    1.80
   3  -2  11    1.00    0.90
  -3  -2 -11   -0.90    0.80
  -3  -2 -11    0.70    0.60
   4  -2  11  122.79    6.10
   5  -2  11  302.07   13.50
   6  -2  11    5.80    1.70
   6  -3 -11  158.08    9.20
   6   3 -11  154.18    8.80
   5  -3 -11  110.59    6.90
   5   3 -11  113.29    6.70
   4  -3 -11   24.70    2.20
   4  -3 -11   22.40    2.70
   4   3 -11   24.20    2.90
   3  -3 -11   24.30    2.00
   3  -3 -11   26.90    2.50
   3   3 -11   25.70    2.60
  -3   3  11   19.60    2.00
   2  -3 -11    2.10    0.70
   2  -3 -11    0.70    0.80
  -2   3  11    0.80    0.60
   2   3 -11    1.00    0.90
  -2   3  11    1.40    0.60
   2   3 -11    2.20    1.10
  -1  -3  11  599.94   25.00
  -1  -3  11  627.44   26.00
   1  -3 -11  602.24   24.40
   1  -3 -11  567.24   24.70
   1   3 -11  593.54   25.00
   1   3 -11  632.94   25.40
  -1   3  11  599.04   24.40
   0   3 -11  504.55   22.70
   0   3 -11  586.84   23.20
  -1  -3 -11   43.80    2.10
   1  -3  11   48.20    2.80
  -1   3 -11   51.09    3.30
  -1   3 -11   38.30    3.00
  -1   3 -11   41.80    2.90
   2  -3  11  153.68    7.30
  -2  -3 -11  152.58    6.60
  -2  -3 -11  167.28    7.00
  -3  -3 -11   87.09    4.50
   3  -3  11   87.19    4.60
  -3  -3 -11   83.79    4.00
   4  -3  11  271.57   12.20
   5  -3  11    7.30    1.60
   6  -3  11    0.00    1.20
   5  -4 -11   29.70    3.60
   5  -4 -11   21.70    2.50
   5   4 -11   32.50    3.50
   4  -4 -11   17.70    2.10
   4  -4 -11   23.70    2.90
   4   4 -11   16.20    2.40
   3  -4 -11  350.16   15.30
   3  -4 -11  345.97   15.90
   3   4 -11  386.26   16.20
  -3   4  11  355.76   15.20
   2  -4 -11   47.20    2.90
   2  -4 -11   37.80    2.40
   2   4 -11   42.20    3.00
   2   4 -11   41.60    3.20
  -2   4  11   41.20    2.50
   1  -4 -11   76.79    3.80
   1  -4 -11   75.59    3.60
   1   4 -11   84.19    4.70
  -1   4  11   78.29    3.60
  -1   4  11   78.39    3.40
   1   4 -11   75.89    4.30
   0  -4 -11  395.96   16.00
   0  -4  11  389.86   16.70
   0   4 -11  398.36   16.90
   0   4 -11  391.06   17.20
  -1  -4 -11   39.40    2.00
  -1  -4 -11   42.60    1.80
   1  -4  11   39.10    2.60
  -1   4 -11   38.40    3.10
  -1   4 -11   39.60    2.90
   2  -4  11  158.48    7.20
  -2  -4 -11  149.19    6.40
  -2  -4 -11  151.28    6.60
  -2  -4 -11  149.19    6.70
  -3  -4 -11   26.10    2.10
  -3  -4 -11   25.50    1.60
   3  -4  11   26.90    2.40
  -3  -4 -11   28.20    2.00
   4  -4  11    2.10    1.30
   5  -4  11   90.79    5.40
   5  -5 -11  233.38   12.20
   5  -5 -11  229.68   11.20
   5   5 -11  255.97   12.00
   4  -5 -11  273.87   13.10
   4  -5 -11  274.87   12.30
   4   5 -11  268.87   12.90
   3  -5 -11   68.89    3.90
   3  -5 -11   68.39    4.40
   3   5 -11   68.69    4.50
   2  -5 -11  635.94   26.50
   2  -5 -11  631.54   26.10
   2   5 -11  628.14   26.90
   2   5 -11  638.24   26.80
   1  -5 -11  123.59    5.80
   1  -5 -11  130.09    5.70
  -1   5  11  125.29    5.50
   1   5 -11  129.39    6.50
  -1   5  11  126.69    5.70
   1   5 -11  121.99    6.50
   0  -5  11   39.30    2.80
   0  -5 -11   37.70    2.00
   0   5 -11   35.10    3.00
   0   5 -11   40.30    3.00
   1  -5  11   94.09    5.10
  -1  -5 -11   99.39    4.40
  -1  -5 -11   96.79    4.20
  -1   5 -11   99.39    5.60
  -1   5 -11   97.89    5.40
  -2  -5 -11    4.10    0.80
  -2  -5 -11    4.70    0.90
   2  -5  11    3.70    1.30
  -2  -5 -11    4.10    0.60
  -2   5 -11    5.60    1.60
  -2   5 -11    5.90    1.70
   3  -5  11    1.10    1.30
  -3  -5 -11    0.40    0.80
   4  -5  11  335.87   15.10
   5  -5  11   17.50    2.50
   4  -6 -11    0.50    1.20
   4  -6 -11    1.20    1.50
   4   6 -11   -0.10    1.30
   3  -6 -11   46.70    3.10
   3  -6 -11   47.60    3.60
   3   6 -11   45.90    3.70
   2  -6 -11  226.68   10.20
   2  -6 -11  230.68   10.50
  -2   6  11  232.88   10.10
   2   6 -11  233.28   11.00
   2   6 -11  236.18   11.00
   1  -6 -11  135.19    6.10
   1  -6 -11  131.89    6.00
   1   6 -11  128.59    6.80
   1   6 -11  122.79    6.80
  -1   6  11  130.59    5.80
   0  -6  11   31.90    2.80
   0  -6 -11   28.80    1.90
   0  -6 -11   27.10    1.60
   0   6 -11   33.80    3.00
   0   6 -11   31.50    2.90
  -1  -6 -11   69.79    3.30
   1  -6  11   69.49    4.20
  -1   6 -11   66.79    4.50
  -1   6 -11   64.29    4.40
   2  -6  11    8.70    1.90
  -2  -6 -11   13.50    1.20
  -2   6 -11   15.90    2.40
  -2   6 -11   15.50    2.50
   3  -6  11  244.48   11.40
   4  -6  11   49.80    3.90
   4  -7 -11    3.70    1.80
   4  -7 -11    3.60    1.40
   4   7 -11    2.90    1.50
   3  -7 -11    1.20    1.10
   3  -7 -11    1.40    1.40
   3   7 -11    3.90    1.50
   2  -7 -11   31.30    2.50
   2   7 -11   37.30    3.10
   2   7 -11   29.60    3.30
  -2   7  11   32.40    2.40
   1  -7 -11   17.70    1.70
  -1  -7  11   15.10    2.10
   1   7 -11   13.10    2.10
   1   7 -11   11.50    2.20
  -1   7  11   13.00    1.40
   0  -7 -11    1.10    0.80
   0  -7  11   -0.80    1.30
   0   7 -11    0.50    1.40
   0   7 -11    0.70    1.30
   1  -7  11   10.50    1.90
  -1  -7 -11   11.20    1.50
  -1   7 -11    9.30    2.00
  -1   7 -11   13.00    2.30
   2  -7  11   16.70    2.40
  -2   7 -11   12.30    2.40
  -2   7 -11   13.60    2.40
   3  -7  11   11.90    2.30
  -3   7 -11   16.10    2.70
  -3   7 -11   12.20    2.40
   4  -7  11   16.30    2.70
  -4   7 -11   18.70    3.20
   3  -8 -11  104.19    5.70
   2  -8 -11   42.30    3.00
   2   8 -11   37.80    3.20
   2   8 -11   42.30    3.80
   1  -8 -11    5.40    1.90
  -1  -8  11    7.90    1.90
   1   8 -11    4.20    1.50
   1   8 -11    5.00    1.90
   0  -8  11  192.48    9.40
   0   8 -11  178.58    9.20
   0   8 -11  190.18    9.60
   1  -8  11  130.99    6.90
  -1   8 -11  124.99    6.90
  -1   8 -11  119.29    7.10
   2  -8  11   30.90    3.20
  -2   8 -11   22.20    3.20
  -2   8 -11   26.10    3.20
   3  -8  11  160.08    8.60
  -3   8 -11  155.78    9.10
  -3   8 -11  171.08    9.20
   0  -9  11   -0.30    1.60
   0   9 -11   -1.70    1.60
   6   0 -12   24.90    3.70
   5   0 -12   32.80    3.50
   4   0 -12 1061.09   44.30
  -3   0  12 1773.92   76.79
   3   0 -12 2032.70   77.59
  -2   0  12 1169.88   47.30
  -2   0  12 1209.18   47.30
  -2   0  12 1153.58   47.70
   2   0 -12 1139.49   47.80
  -1   0  12  253.47   10.80
   1   0 -12  247.78   10.90
   1   0 -12  246.18   10.40
  -1   0  12  244.18   10.40
   0   0 -12 1177.68   48.10
   0   0 -12 1214.48   48.60
   1   0  12  354.16   14.50
   2   0  12  389.16   16.00
  -2   0 -12  396.66   16.60
  -2   0 -12  379.36   16.00
   3   0  12  530.95   21.90
  -3   0 -12  530.05   21.90
   4   0  12  155.98    7.20
   5   0  12   86.39    4.70
   6   0  12    0.80    1.10
   6  -1 -12   78.99    6.00
   6   1 -12   80.69    5.90
   5  -1 -12    9.70    2.30
   5   1 -12   12.10    2.40
   4  -1 -12   77.09    5.10
   4   1 -12   81.69    5.10
   3  -1 -12  110.89    5.60
   3   1 -12   94.69    5.50
  -3   1  12   94.19    5.30
   2  -1 -12  407.66   15.50
  -2  -1  12  346.87   15.00
  -2  -1  12  304.37   15.30
  -2   1  12  357.86   14.80
   2   1 -12  333.07   15.50
  -2   1  12  391.86   15.30
  -2   1  12  353.26   14.90
  -1  -1  12  675.13   30.10
  -1  -1  12  761.82   29.80
   1  -1 -12  741.23   30.00
   1   1 -12  710.63   30.30
  -1   1  12  763.22   29.50
   1   1 -12  689.83   29.70
  -1   1  12  749.92   29.80
  -1   1  12  746.63   29.60
   0  -1 -12 1052.09   41.60
   0  -1 -12  996.20   41.10
   0   1 -12 1020.40   41.90
   0   1 -12 1030.20   41.50
   1  -1  12  334.87   14.10
   1   1  12  345.87   13.80
  -2  -1 -12   24.90    1.50
   2  -1  12   26.00    1.80
  -2  -1 -12   25.60    2.10
   2   1  12   26.10    1.50
  -2   1 -12   25.90    2.30
  -2   1 -12   24.70    1.80
   3  -1  12   20.30    1.70
  -3  -1 -12   18.30    1.50
   3   1  12   19.00    1.50
   4  -1  12  317.47   13.90
   4   1  12  324.37   13.70
   5  -1  12  164.18    7.90
   6  -1  12   13.70    2.10
   6  -2 -12    3.80    2.10
   6   2 -12    5.20    2.20
   5  -2 -12    1.60    1.60
   5   2 -12    2.40    1.70
   4  -2 -12  167.18    9.00
   4   2 -12  191.38    9.20
   3  -2 -12   83.09    5.00
   3   2 -12   98.59    5.40
  -3   2  12   86.89    4.80
  -2  -2  12  108.99    5.40
   2  -2 -12  109.99    5.60
   2   2 -12  106.29    5.80
  -2   2  12  122.49    5.40
  -2   2  12  108.49    5.10
  -1  -2  12  257.27   10.60
  -1  -2  12  237.88   10.90
   1  -2 -12  248.28   10.50
  -1   2  12  242.68    9.90
  -1   2  12  238.38   10.10
   1   2 -12  237.88   10.50
   1   2 -12  241.88   11.00
   0  -2 -12   11.40    1.10
   0   2 -12    6.80    1.40
   0   2 -12   13.20    1.40
   1  -2  12  596.94   24.20
  -1   2 -12  580.64   24.40
  -2  -2 -12   82.99    3.70
  -2  -2 -12   85.09    4.30
   2  -2  12   88.29    4.30
  -2   2 -12   87.19    4.30
   3  -2  12  345.97   14.70
  -3  -2 -12  334.77   14.20
  -3  -2 -12  350.86   15.30
   4  -2  12   10.80    1.60
   5  -2  12   42.30    3.20
   6  -2  12   90.19    5.40
   6  -3 -12  259.77   13.40
   6   3 -12  255.27   13.00
   5  -3 -12   16.90    2.80
   5   3 -12   17.50    2.80
   4  -3 -12    5.70    1.70
   4  -3 -12    3.80    1.10
   4   3 -12    3.10    1.50
   3  -3 -12  117.59    6.50
   3  -3 -12  125.89    5.90
   3   3 -12  124.59    6.70
  -3   3  12  126.29    6.10
   2  -3 -12  102.99    4.90
   2  -3 -12  113.89    5.40
   2   3 -12  104.99    5.30
  -2   3  12  102.89    4.80
  -2   3  12   99.49    4.80
   2   3 -12  103.99    5.70
  -1  -3  12  667.03   27.20
   1  -3 -12  662.93   26.50
   1  -3 -12  643.14   26.90
   1   3 -12  667.73   27.20
  -1   3  12  651.53   26.50
   1   3 -12  639.04   27.50
   0  -3 -12   14.50    1.10
   0   3 -12   16.00    1.90
   0   3 -12   11.90    1.50
  -1  -3 -12 1118.99   45.30
   1  -3  12 1112.79   46.00
  -1   3 -12 1160.08   46.60
  -1   3 -12 1134.79   46.20
  -2  -3 -12    4.10    0.90
   2  -3  12    3.30    1.00
  -2  -3 -12    4.60    0.50
  -3  -3 -12   10.80    1.50
  -3  -3 -12   10.10    1.00
   3  -3  12    9.10    1.50
   4  -3  12  187.78    8.90
   5  -3  12   97.19    5.50
   5  -4 -12   65.29    4.30
   5  -4 -12   71.19    5.20
   5   4 -12   63.09    5.00
   4  -4 -12   79.89    4.50
   4  -4 -12   82.09    5.20
   4   4 -12   80.29    5.20
   3  -4 -12  792.42   31.40
   3  -4 -12  670.53   31.80
   3   4 -12  794.92   32.30
  -3   4  12  782.62   31.20
   2  -4 -12  966.10   39.20
   2  -4 -12  932.91   39.60
   2   4 -12  939.91   39.80
  -2   4  12  955.40   39.20
   2   4 -12 1030.80   40.20
   1  -4 -12  173.78    7.30
   1  -4 -12  169.78    7.50
   1   4 -12  161.98    8.00
  -1   4  12  169.38    7.30
  -1   4  12  172.88    7.00
   1   4 -12  169.28    8.30
   0  -4 -12    6.00    0.60
   0  -4 -12    5.80    0.60
   0  -4  12    8.30    1.30
   0   4 -12    7.70    1.50
   0   4 -12    7.70    1.60
   1  -4  12    3.50    1.10
  -1  -4 -12    4.00    0.50
  -1   4 -12    1.80    1.20
  -1   4 -12    4.00    1.30
  -2  -4 -12    0.10    0.60
  -2  -4 -12    1.70    0.40
   2  -4  12    0.90    1.00
  -2  -4 -12    1.20    0.60
   3  -4  12    0.40    1.10
  -3  -4 -12    2.00    0.60
  -3  -4 -12    0.60    0.90
  -3  -4 -12    0.80    0.70
   4  -4  12   78.79    4.70
   5  -4  12   84.09    5.20
   5  -5 -12   22.30    3.40
   5  -5 -12   12.40    2.10
   5   5 -12   15.90    2.70
   4  -5 -12   96.59    5.20
   4  -5 -12   92.99    5.90
   4   5 -12   93.79    5.80
   3  -5 -12  317.17   14.00
   3  -5 -12  315.47   14.60
   3   5 -12  340.27   14.90
   2  -5 -12  202.48    8.90
   2  -5 -12  185.28    8.40
   2   5 -12  185.68    9.30
   2   5 -12  188.98    9.20
   1  -5 -12  497.95   20.00
   1  -5 -12  475.75   19.70
   1   5 -12  465.35   20.60
  -1   5  12  470.15   19.80
   1   5 -12  509.55   21.00
  -1   5  12  467.05   19.50
   0  -5  12   91.49    4.90
   0  -5 -12   93.39    4.00
   0   5 -12   87.99    5.20
   0   5 -12   83.19    5.00
  -1  -5 -12  210.08    8.60
   1  -5  12  210.98    9.60
  -1   5 -12  210.18    9.90
  -1   5 -12  205.28   10.10
   2  -5  12  153.18    7.60
  -2  -5 -12  154.58    6.60
  -2  -5 -12  157.38    6.90
  -2  -5 -12  157.68    6.60
  -2  -5 -12  152.78    6.70
  -2   5 -12  157.08    8.20
  -2   5 -12  159.08    7.90
   3  -5  12   68.99    4.30
   4  -5  12  379.46   16.90
   5  -5  12    2.50    1.50
   4  -6 -12    1.20    1.20
   4  -6 -12    0.50    1.40
   4   6 -12    3.60    1.60
   3  -6 -12  202.28    9.20
   3  -6 -12  197.38    9.80
   3   6 -12  206.38   10.00
   2  -6 -12  498.35   21.10
   2  -6 -12  487.55   20.60
   2   6 -12  474.35   21.40
  -2   6  12  498.15   20.50
   2   6 -12  515.65   21.60
   1  -6 -12   39.10    2.30
   1  -6 -12   36.50    2.30
   1   6 -12   36.30    3.20
  -1   6  12   34.20    2.00
   1   6 -12   35.50    3.20
   0  -6 -12   52.19    2.50
   0  -6  12   48.90    3.50
   0  -6 -12   52.09    2.60
   0   6 -12   54.69    3.80
   0   6 -12   43.70    3.60
  -1  -6 -12   22.80    1.40
   1  -6  12   21.10    2.40
  -1   6 -12   21.90    2.70
  -1   6 -12   23.40    2.70
   2  -6  12  351.26   15.50
  -2   6 -12  333.07   16.00
  -2   6 -12  358.96   15.70
   3  -6  12  130.59    7.00
  -3   6 -12  133.29    7.60
   4  -6  12    1.90    1.60
   4  -7 -12   93.09    5.40
   4  -7 -12   91.29    6.20
   4   7 -12   99.69    5.90
   3  -7 -12   71.19    5.60
   3  -7 -12   80.39    4.40
   3   7 -12   75.09    4.90
   2  -7 -12   60.89    3.50
   2   7 -12   56.39    4.10
   2   7 -12   58.99    4.30
   1  -7 -12  307.57   13.10
  -1  -7  12  289.67   13.90
   1   7 -12  303.17   14.20
   1   7 -12  327.47   14.20
   0  -7 -12   94.79    4.70
   0  -7  12  107.49    5.80
   0   7 -12   93.59    5.80
   0   7 -12  100.19    5.90
   1  -7  12  137.59    7.40
  -1   7 -12  143.69    7.70
  -1   7 -12  151.78    7.80
   2  -7  12  188.68    9.50
  -2   7 -12  200.08   10.10
  -2   7 -12  199.28    9.90
   3  -7  12  152.18    8.20
  -3   7 -12  159.18    8.80
  -3   7 -12  156.08    8.50
   2   8 -12    8.90    2.20
   2   8 -12   12.20    2.00
  -1  -8  12   25.80    3.20
   1   8 -12   31.80    3.00
   1   8 -12   31.80    3.50
   0  -8  12   82.79    5.30
   0   8 -12   85.89    5.40
   0   8 -12   88.49    5.70
   1  -8  12    5.10    1.90
  -1   8 -12    3.70    1.80
  -1   8 -12    4.10    1.70
   2  -8  12   60.29    4.40
  -2   8 -12   63.09    4.70
  -2   8 -12   54.29    4.60
   6   0 -13    0.10    1.60
   5   0 -13    2.60    1.70
   4   0 -13    1.40    1.30
  -3   0  13    0.90    0.90
   3   0 -13    1.80    1.10
   2   0 -13   -0.20    0.80
  -2   0  13   -1.20    0.50
  -2   0  13    0.00    0.50
  -2   0  13    0.00    0.80
  -1   0  13   -0.40    0.70
   1   0 -13    0.00    0.50
   1   0 -13   -0.60    0.70
  -1   0  13    0.10    0.50
   0   0 -13    3.30    0.60
   0   0 -13    4.40    1.00
   1   0  13    0.60    0.40
   2   0  13   -0.10    0.50
  -2   0 -13   -0.50    0.80
  -2   0 -13    0.10    0.50
  -3   0 -13    0.30    0.70
   3   0  13    0.20    0.60
   4   0  13   -0.60    0.70
   5   0  13    0.10    0.90
   6   0  13   -0.50    1.00
   6  -1 -13  528.45   24.30
   6   1 -13  538.45   24.20
   5  -1 -13    7.30    2.10
   5   1 -13    5.00    1.90
   4  -1 -13   25.30    2.80
   4   1 -13   22.30    2.90
   3  -1 -13   38.40    3.00
   3   1 -13   33.00    3.00
  -3   1  13   33.00    2.80
   2  -1 -13  811.22   33.40
  -2  -1  13  835.82   33.50
  -2  -1  13  787.92   33.00
   2   1 -13  764.92   33.50
  -2   1  13  836.52   33.20
  -2   1  13  805.12   32.90
  -2   1  13  803.62   32.80
  -1  -1  13    4.00    0.80
  -1  -1  13    3.30    1.00
   1  -1 -13    3.80    1.00
   1   1 -13    4.20    0.90
   1   1 -13    6.20    1.30
  -1   1  13    4.70    0.70
  -1   1  13    3.20    0.60
   0  -1 -13  493.35   19.70
   0  -1 -13  447.86   20.10
   0   1 -13  515.85   20.10
   0   1 -13  486.65   20.50
   1  -1  13  119.89    5.40
   1   1  13  121.49    5.00
  -2  -1 -13  721.83   30.10
  -2  -1 -13  720.73   29.40
   2  -1  13  730.63   29.70
  -2   1 -13  748.33   29.70
   2   1  13  720.53   29.40
   3  -1  13  361.06   15.20
  -3  -1 -13  349.07   15.00
   3   1  13  372.56   15.10
   4  -1  13   18.80    2.00
   4   1  13   18.70    1.70
   5  -1  13   11.50    1.80
   6  -1  13   58.09    4.00
   6  -2 -13  113.49    7.60
   6   2 -13  123.19    7.60
   5  -2 -13  625.64   27.20
   5   2 -13  611.34   27.10
   4  -2 -13   -0.10    1.10
   4   2 -13   -0.50    1.10
   3  -2 -13  605.64   26.10
   3   2 -13  580.14   26.20
  -3   2  13  656.03   25.80
  -2  -2  13  332.07   14.10
   2  -2 -13  356.26   14.30
  -2   2  13  325.77   13.80
   2   2 -13  290.47   14.40
  -2   2  13  322.27   13.70
   1  -2 -13    9.00    1.20
  -1  -2  13    9.00    1.40
  -1  -2  13    6.20    1.10
   1   2 -13    9.20    1.60
   1   2 -13    9.70    1.30
  -1   2  13    9.30    0.80
  -1   2  13    7.90    0.70
   0  -2 -13  260.07   10.50
   0   2 -13  224.78   11.10
   0   2 -13  251.27   10.70
   1  -2  13  483.65   20.20
  -1   2 -13  490.75   20.40
  -2  -2 -13  551.44   22.50
  -2  -2 -13  532.85   21.80
   2  -2  13  549.65   22.40
  -2   2 -13  528.45   22.40
   3  -2  13   16.10    1.70
  -3  -2 -13   16.50    1.30
   4  -2  13    9.90    1.60
   5  -2  13   47.00    3.40
   6  -2  13    0.70    1.20
   5  -3 -13   74.19    5.20
   5   3 -13   64.49    5.00
   4  -3 -13   53.69    4.10
   4   3 -13   52.99    4.10
   3  -3 -13   87.59    5.30
  -3   3  13  101.09    5.00
   3   3 -13  100.09    5.70
   2  -3 -13  121.79    6.10
  -2   3  13  122.99    5.60
   2   3 -13  117.59    6.10
   2   3 -13  132.19    6.60
  -2   3  13  124.29    5.50
   1  -3 -13    0.00    0.70
   1   3 -13    1.60    1.10
  -1   3  13    0.50    0.40
   1   3 -13    3.30    1.00
   0  -3 -13  170.98    7.50
   0   3 -13  183.28    8.20
   1  -3  13   74.29    3.90
  -1  -3 -13   68.09    3.10
  -1   3 -13   73.09    4.50
  -1   3 -13   79.89    4.10
  -2  -3 -13   87.89    3.60
   2  -3  13   89.09    4.50
  -2  -3 -13   86.09    4.30
  -3  -3 -13   10.40    1.50
   3  -3  13   10.00    1.50
  -3  -3 -13   10.40    1.00
   4  -3  13  260.07   11.70
   5  -3  13   60.59    4.10
   5  -4 -13   57.79    4.80
   5   4 -13   58.89    4.60
   4  -4 -13    2.70    1.10
   4  -4 -13    1.60    1.50
   4   4 -13    2.60    1.60
   3  -4 -13   23.80    2.60
  -3   4  13   26.30    2.00
   3   4 -13   32.00    3.00
   2  -4 -13    7.40    1.40
   2  -4 -13    8.40    1.10
   2   4 -13    9.30    1.60
   2   4 -13    8.50    1.70
  -2   4  13    6.70    1.00
   1  -4 -13  238.58   10.70
   1  -4 -13  253.67   10.40
   1   4 -13  251.27   11.60
  -1   4  13  255.17   10.40
   1   4 -13  249.28   11.20
   0  -4 -13    1.90    0.50
   0  -4 -13    2.00    0.30
   0  -4  13    4.40    1.20
   0   4 -13    4.00    1.30
   0   4 -13    1.90    1.10
   1  -4  13  231.58   10.30
  -1  -4 -13  225.88    9.40
  -1   4 -13  230.48   10.60
  -1   4 -13  234.18   10.90
  -2  -4 -13  363.96   15.20
  -2  -4 -13  374.26   15.30
   2  -4  13  363.46   15.80
  -3  -4 -13   91.99    4.70
  -3  -4 -13   90.69    4.50
   3  -4  13   92.69    5.10
   4  -4  13   53.39    3.70
   5  -4  13   59.19    4.20
   5  -5 -13  168.98    8.30
   5  -5 -13  177.18    9.50
   5   5 -13  149.09    8.80
   4  -5 -13  214.48    9.90
   4  -5 -13  221.88   10.80
   4   5 -13  203.98   10.60
   3  -5 -13    0.50    1.20
   3  -5 -13    2.00    0.90
   3   5 -13    0.80    1.30
   2  -5 -13   15.10    1.50
   2  -5 -13   13.90    1.80
   2   5 -13   13.90    2.20
   2   5 -13   16.10    2.20
   1  -5 -13  331.97   14.20
   1  -5 -13  342.67   14.00
   1   5 -13  316.27   15.10
  -1   5  13  344.67   13.70
   1   5 -13  337.87   14.90
  -1   5  13  340.97   14.00
   0  -5  13  662.33   27.80
   0  -5 -13  643.64   26.80
   0  -5 -13  653.03   26.80
   0   5 -13  635.94   28.00
   0   5 -13  737.53   28.50
   1  -5  13  615.34   25.80
  -1   5 -13  616.64   26.10
  -1   5 -13  609.84   26.40
  -2  -5 -13    7.50    1.40
  -2  -5 -13    6.50    0.60
   2  -5  13    3.70    1.30
  -2   5 -13    6.70    1.80
  -2   5 -13    5.50    1.80
   3  -5  13  232.48   10.80
   4  -5  13  119.39    6.50
   5  -5  13   58.29    4.30
   4  -6 -13    5.40    1.90
   4  -6 -13    8.40    1.70
   4   6 -13    6.40    2.00
   3  -6 -13  126.99    6.30
   3  -6 -13  127.89    6.90
   3   6 -13  126.09    7.10
   2  -6 -13  562.44   23.60
   2  -6 -13  562.54   24.10
  -2   6  13  578.54   23.40
   2   6 -13  566.04   24.60
   2   6 -13  577.74   24.60
   1  -6 -13  119.39    5.40
   1  -6 -13  108.49    5.50
   1   6 -13  117.99    6.50
   1   6 -13  123.79    6.50
  -1   6  13  116.89    5.10
   0  -6  13   13.90    2.10
   0  -6 -13   15.60    1.30
   0   6 -13   18.30    2.50
   0   6 -13   18.60    2.30
  -1  -6 -13    1.40    0.70
   1  -6  13   -1.80    0.90
  -1   6 -13   -0.10    1.20
  -1   6 -13    0.90    1.40
   2  -6  13   23.80    2.60
  -2   6 -13   28.30    3.10
  -2   6 -13   27.60    3.20
   3  -6  13  137.19    7.30
  -3   6 -13  135.69    7.80
  -3   6 -13  137.49    7.60
   4  -6  13   38.90    3.50
   3  -7 -13    5.60    1.40
   3   7 -13    4.30    1.60
   2  -7 -13    7.10    1.30
   2   7 -13    9.40    2.20
   2   7 -13    7.80    1.90
   1  -7 -13   20.00    1.80
  -1  -7  13   22.80    2.70
   1   7 -13   19.90    2.70
   1   7 -13   21.10    2.80
   0  -7  13  168.58    8.70
   0   7 -13  181.48    9.00
   0   7 -13  174.48    9.00
   1  -7  13   20.20    2.60
  -1   7 -13   18.90    2.70
  -1   7 -13   20.10    2.80
   2  -7  13    2.30    1.70
  -2   7 -13    2.40    1.80
  -2   7 -13    2.70    1.70
   3  -7  13   75.79    5.10
  -3   7 -13   74.19    5.30
  -3   7 -13   80.99    5.60
   2   8 -13  101.49    6.60
   2   8 -13  116.69    6.50
  -1  -8  13    7.70    1.90
   1   8 -13    3.40    1.80
   1   8 -13    9.30    2.10
   0  -8  13   85.79    5.30
   0   8 -13   90.09    5.70
   0   8 -13   82.39    5.40
   1  -8  13   59.09    4.20
  -1   8 -13   56.19    4.40
  -1   8 -13   45.90    4.10
   2  -8  13   40.70    3.70
  -2   8 -13   42.60    4.00
  -2   8 -13   37.00    4.10
   6   0 -14   29.60    3.90
   5   0 -14  381.86   17.80
   4   0 -14  108.69    6.40
   3   0 -14   45.10    3.50
  -3   0  14   49.40    3.00
  -2   0  14   45.40    2.60
  -2   0  14   45.70    2.70
  -2   0  14   50.39    3.20
   2   0 -14   49.99    3.30
  -1   0  14  324.37   13.20
  -1   0  14  297.07   12.80
   1   0 -14  291.57   12.80
   1   0 -14  311.77   13.40
   0   0 -14  337.57   13.50
   0   0 -14  312.97   14.00
   1   0  14   14.20    1.10
  -2   0 -14  169.08    7.10
   2   0  14  156.78    7.00
  -2   0 -14  162.28    8.20
   3   0  14 1187.48   47.30
  -3   0 -14 1146.19   47.20
   4   0  14    5.50    1.10
   5   0  14  192.08    9.00
   6   0  14    4.50    1.40
   6  -1 -14   36.90    4.40
   6   1 -14   24.60    3.60
   5  -1 -14    3.10    1.80
   5   1 -14    2.50    1.60
   4  -1 -14  173.58    9.10
   4   1 -14  179.88    9.20
   3  -1 -14  537.25   23.40
  -3   1  14  521.65   23.10
  -3   1  14  558.04   22.70
   3   1 -14  565.44   23.60
   2  -1 -14   29.00    2.40
  -2  -1  14   38.40    3.10
  -2  -1  14   27.50    2.10
  -2   1  14   28.40    1.90
   2   1 -14   30.50    2.60
  -2   1  14   28.90    1.90
  -2   1  14   27.30    2.20
  -1  -1  14  180.08    8.70
  -1  -1  14  192.98    8.30
   1  -1 -14  187.68    8.60
  -1   1  14  183.48    7.90
  -1   1  14  185.58    8.00
   1   1 -14  195.28    8.30
   1   1 -14  194.38    8.90
   0  -1 -14   54.69    2.50
   0  -1 -14   60.29    3.20
   0   1 -14   51.49    2.90
   0   1 -14   50.89    3.30
   1  -1  14   26.50    1.70
  -1   1 -14   27.80    2.00
   1   1  14   27.00    1.30
   2  -1  14  241.78   10.50
  -2  -1 -14  242.98   10.20
  -2   1 -14  249.78   10.50
   2   1  14  246.48   10.20
   3  -1  14   24.50    1.90
  -3  -1 -14   23.60    1.70
   3   1  14   23.40    1.70
   4  -1  14   40.30    2.80
   4   1  14   44.10    2.60
   5  -1  14    8.10    1.50
   5   1  14   10.90    1.60
   6  -1  14   32.70    3.10
   6  -2 -14    5.60    2.20
   6   2 -14    5.30    2.20
   5  -2 -14   -0.20    1.50
   5   2 -14    1.60    1.60
   4  -2 -14  304.07   13.80
   4   2 -14  277.07   13.60
   3  -2 -14    0.90    1.10
   3   2 -14    1.50    1.30
  -3   2  14    0.40    0.90
   2  -2 -14  380.26   16.60
  -2   2  14  403.66   16.30
  -2   2  14  369.16   16.00
  -2   2  14  385.96   15.90
   2   2 -14  387.56   17.00
  -1  -2  14  268.77   11.60
   1  -2 -14  283.27   11.60
  -1  -2  14  263.37   12.00
   1   2 -14  267.97   11.60
  -1   2  14  265.57   10.90
  -1   2  14  268.97   11.00
   1   2 -14  242.58   12.00
   1  -2  14   33.50    2.20
  -1   2 -14   31.90    2.30
  -2  -2 -14  352.66   14.30
   2  -2  14  351.06   14.90
  -3  -2 -14   10.20    1.00
   3  -2  14   11.10    1.50
   4  -2  14   -0.10    1.00
   5  -2  14   15.20    2.10
   5  -3 -14   33.80    3.90
   5   3 -14   32.40    3.90
   4  -3 -14  275.77   12.80
   4   3 -14  256.17   12.80
   3  -3 -14  479.35   22.10
   3   3 -14  528.85   22.50
  -3   3  14  535.45   21.60
   2  -3 -14   27.20    2.30
   2   3 -14   29.60    2.40
  -2   3  14   26.00    1.70
   2   3 -14   24.50    2.50
  -2   3  14   23.40    1.60
   1  -3 -14  739.53   30.60
   1   3 -14  742.43   31.40
   1   3 -14  753.62   30.90
  -1   3  14  746.73   30.10
   0  -3 -14  350.26   14.60
   0   3 -14  353.56   15.20
   1  -3  14  314.17   13.30
  -1   3 -14  303.37   13.40
  -1   3 -14  305.37   13.90
   2  -3  14  152.98    7.30
  -2  -3 -14  161.78    7.10
  -3  -3 -14   -0.10    0.50
   3  -3  14    1.10    1.00
   4  -3  14   92.89    5.10
   5  -3  14  168.58    8.40
   5  -4 -14   55.29    4.80
   5   4 -14   56.29    4.70
   4  -4 -14   56.99    4.20
   4  -4 -14   48.80    3.40
   4   4 -14   57.59    4.40
   3  -4 -14   27.30    2.10
   3  -4 -14   20.40    2.50
   3   4 -14   25.70    3.00
  -3   4  14   23.20    2.50
   2  -4 -14  473.45   19.80
   2  -4 -14  498.95   20.40
   2   4 -14  487.05   21.00
   2   4 -14  470.85   20.50
  -2   4  14  460.55   19.80
   1  -4 -14  240.38   10.00
   1  -4 -14  236.38   10.40
  -1   4  14  237.88   10.00
   1   4 -14  242.38   11.30
   1   4 -14  241.98   10.90
   0  -4  14  342.67   14.50
   0  -4 -14  336.27   13.90
   0   4 -14  333.17   15.10
   0   4 -14  330.67   14.70
   1  -4  14  112.89    5.80
  -1   4 -14  120.79    6.50
  -1   4 -14  112.99    6.00
  -2  -4 -14  782.02   31.20
  -2  -4 -14  742.33   31.30
   2  -4  14  777.62   31.80
  -3  -4 -14  155.38    7.90
   3  -4  14  172.18    8.00
   4  -4  14   33.40    2.90
   5  -4  14    0.10    1.40
   5  -5 -14   77.59    5.70
   5  -5 -14   68.99    4.60
   5   5 -14   78.29    5.40
   4  -5 -14    1.20    1.10
   4  -5 -14    1.50    1.50
   4   5 -14    2.20    1.60
   3  -5 -14  161.88    8.20
   3  -5 -14  165.28    7.60
   3   5 -14  158.98    8.50
   2  -5 -14  241.28   10.90
   2  -5 -14  247.58   10.40
   2   5 -14  235.88   11.50
   2   5 -14  241.48   11.20
  -2   5  14  229.08   10.70
   1  -5 -14  154.68    7.00
   1  -5 -14  153.08    6.70
  -1   5  14  149.39    6.70
   1   5 -14  154.58    7.70
   1   5 -14  158.58    8.10
   0  -5  14   23.50    2.50
   0  -5 -14   19.10    1.30
   0  -5 -14   19.90    1.10
   0   5 -14   21.90    2.70
   0   5 -14   20.30    2.50
   1  -5  14    1.10    1.10
  -1   5 -14    4.80    1.60
  -1   5 -14    1.80    1.40
   2  -5  14  171.88    8.40
  -2   5 -14  168.68    8.60
  -2   5 -14  180.58    9.10
   3  -5  14    3.20    1.60
   4  -5  14    3.00    1.60
   4  -6 -14   74.49    4.60
   4  -6 -14   85.29    5.70
   4   6 -14   79.59    5.30
   3  -6 -14  153.28    8.10
   3  -6 -14  156.28    7.40
   3   6 -14  158.18    8.40
   2  -6 -14  494.65   20.10
   2  -6 -14  469.45   20.60
   2   6 -14  507.35   21.30
  -2   6  14  459.75   20.10
   2   6 -14  472.95   21.00
   1  -6 -14  307.17   12.50
   1  -6 -14  305.67   13.60
   1   6 -14  305.17   13.80
   1   6 -14  274.37   13.80
   0  -6 -14  100.59    4.50
   0  -6  14   96.69    5.50
   0   6 -14  108.49    6.20
   0   6 -14   98.59    5.80
   1  -6  14    4.40    1.50
  -1   6 -14    3.30    1.60
  -1   6 -14    7.40    1.90
   2  -6  14   18.40    2.40
  -2   6 -14   19.60    2.90
  -2   6 -14   24.40    3.00
   3  -6  14  164.98    8.80
  -3   6 -14  178.78    9.30
  -3   6 -14  184.78    9.80
   4  -6  14    2.40    1.70
   3  -7 -14    5.30    1.40
   3   7 -14    3.10    1.70
   2  -7 -14   93.49    5.30
   2   7 -14   98.69    5.90
   2   7 -14   95.59    5.90
  -1  -7  14   41.00    3.30
   1   7 -14   40.30    3.70
   1   7 -14   45.20    3.80
   0  -7  14   -0.50    1.40
   0   7 -14   -1.20    1.40
   0   7 -14    1.30    1.40
   1  -7  14  235.58   11.70
  -1   7 -14  254.57   12.10
  -1   7 -14  259.47   12.30
   2  -7  14   70.69    4.70
  -2   7 -14   68.49    5.00
  -2   7 -14   71.39    5.30
   3  -7  14    5.70    1.90
  -3   7 -14    6.70    2.20
  -3   7 -14    7.50    2.20
   2   8 -14    5.40    1.80
   2   8 -14    6.60    2.20
  -1  -8  14    0.30    1.60
   1   8 -14    0.80    1.50
   1   8 -14    0.60    1.60
   0  -8  14    9.60    2.10
   0   8 -14   10.40    2.50
   0   8 -14    7.80    2.00
   1  -8  14    0.40    1.40
  -1   8 -14   -0.90    1.40
  -1   8 -14   -1.50    1.50
   2  -8  14   44.00    4.00
  -2   8 -14   48.70    4.40
  -2   8 -14   44.50    4.20
   6   0 -15    1.20    1.80
   5   0 -15    1.80    1.50
   4   0 -15   -1.40    1.10
   3   0 -15    1.60    1.30
  -2   0  15    0.30    0.50
   2   0 -15   -0.60    0.90
  -2   0  15   -0.90    0.80
  -2   0  15    0.10    0.60
   1   0 -15    0.70    0.60
  -1   0  15   -0.10    0.50
   1   0 -15    0.20    0.90
  -1   0 -15    0.10    0.70
   1   0  15    0.20    0.50
   2   0  15    0.30    0.60
   3   0  15    0.60    0.70
  -3   0 -15    0.40    0.80
   4   0  15    0.60    0.70
   5   0  15    1.40    1.00
   6  -1 -15   41.40    4.30
   6   1 -15   40.40    4.40
   5  -1 -15    7.00    2.00
   5   1 -15    7.90    2.30
   4  -1 -15  194.38    9.50
   4   1 -15  171.88    9.40
   3  -1 -15  100.69    5.70
  -3   1  15   98.29    4.90
   3   1 -15  100.29    5.80
   2  -1 -15  231.28   10.90
  -2  -1  15  235.28   10.50
  -2   1  15  234.48   10.60
   2   1 -15  265.77   11.30
  -2   1  15  234.78   10.20
  -2   1  15  233.58   10.20
   1  -1 -15 1925.21   88.99
  -1  -1  15 2247.58   89.19
  -1  -1  15 2252.47   88.79
   1   1 -15 2241.48   88.79
  -1   1  15 2217.38   88.49
   1   1 -15 2291.37   89.39
  -1   1  15 2268.77   88.39
   0  -1 -15  819.62   33.30
   0  -1 -15  782.32   33.90
   0   1 -15  815.22   33.70
   0   1 -15  890.21   34.40
   1  -1  15   15.60    1.30
  -1   1 -15   15.40    1.60
   1   1  15   15.10    0.90
   2  -1  15  173.88    7.70
   2   1  15  171.98    7.30
  -3  -1 -15  965.30   39.10
   3  -1  15  959.50   39.40
   3   1  15  973.80   39.20
   4  -1  15   22.40    2.10
   4   1  15   25.10    1.90
   5  -1  15    0.30    1.00
   5   1  15    0.30    0.80
   5  -2 -15  227.28   11.60
   5   2 -15  225.98   11.60
   4  -2 -15   53.09    4.20
   4   2 -15   59.89    4.40
   3  -2 -15   93.49    5.50
  -3   2  15  101.39    5.20
   3   2 -15   94.19    5.70
  -3   2  15  100.09    4.80
   2  -2 -15    0.70    1.00
  -2   2  15    1.00    0.60
  -2   2  15    0.60    0.50
   2   2 -15   -0.30    1.10
  -2   2  15    2.00    0.80
   1  -2 -15   38.70    2.60
  -1  -2  15   40.40    2.60
   1   2 -15   35.00    3.00
  -1   2  15   38.80    1.80
  -1   2  15   38.90    2.00
   1   2 -15   41.10    2.60
   0  -2 -15 1988.90   80.29
   0   2 -15 1892.51   80.89
   0   2 -15 2097.19   80.49
   1  -2  15   70.19    3.70
  -1   2 -15   70.99    4.40
  -1   2 -15   71.09    3.90
   2  -2  15  598.34   24.80
  -3  -2 -15  593.44   24.20
   3  -2  15  598.64   24.80
   4  -2  15   35.80    2.80
   5  -2  15   62.69    4.00
   5  -3 -15   70.09    5.30
   5   3 -15   71.39    5.40
   4  -3 -15    4.80    1.80
   4   3 -15    7.50    2.10
   3  -3 -15  216.98   10.30
  -3   3  15  223.08    9.60
   3   3 -15  198.08   10.40
   2  -3 -15   95.39    5.30
  -2   3  15  107.69    4.80
   2   3 -15  101.59    5.90
  -2   3  15  107.79    4.60
   2   3 -15   95.99    5.30
   1  -3 -15   64.69    3.50
  -1   3  15   62.09    2.90
   1   3 -15   61.89    3.70
   1   3 -15   61.39    4.10
   0  -3 -15  101.49    4.60
   0   3 -15   95.69    5.10
   0   3 -15   95.69    5.50
   1  -3  15  315.07   13.80
  -1   3 -15  308.87   14.00
  -1   3 -15  339.67   14.60
   2  -3  15  157.38    7.40
   3  -3  15   56.89    3.50
   4  -3  15  290.57   13.00
   5  -3  15  110.79    6.10
   5  -4 -15  117.29    7.20
   5   4 -15  107.99    7.00
   4  -4 -15   -0.60    1.30
   4   4 -15    0.70    1.50
   3  -4 -15  281.17   13.70
   3   4 -15  323.67   14.30
   2  -4 -15  461.05   19.60
   2   4 -15  451.45   19.70
  -2   4  15  460.25   19.00
   2   4 -15  453.75   20.20
   1  -4 -15   17.70    1.60
  -1   4  15   17.10    1.20
   1   4 -15   17.60    2.30
   0  -4 -15  340.77   14.20
   0  -4  15  335.17   14.80
   0   4 -15  349.47   15.50
   0   4 -15  345.87   15.10
   1  -4  15   19.10    2.10
  -1   4 -15   16.20    2.40
  -1   4 -15   17.60    2.30
  -2  -4 -15    1.20    0.70
  -2  -4 -15    1.50    0.60
   2  -4  15    2.80    1.20
  -2   4 -15    1.50    1.30
   3  -4  15   77.19    4.50
   4  -4  15    6.30    1.70
   5  -4  15   10.40    2.10
   4  -5 -15  314.47   14.30
   4  -5 -15  323.77   15.40
   4   5 -15  345.07   15.60
   3  -5 -15   16.50    2.40
   3  -5 -15   15.00    1.80
   3   5 -15   18.80    2.80
   2  -5 -15   15.30    1.50
   2  -5 -15   13.10    1.80
  -2   5  15   12.90    1.60
   2   5 -15   15.90    2.50
   2   5 -15   15.30    2.30
   1  -5 -15  117.89    5.60
   1  -5 -15  116.79    5.20
   1   5 -15  112.69    6.60
  -1   5  15  107.89    5.20
   1   5 -15  129.89    6.40
   0  -5  15   23.90    2.40
   0  -5 -15   21.10    1.40
   0   5 -15   22.60    2.60
   0   5 -15   16.30    2.40
   1  -5  15  401.46   17.20
  -1   5 -15  405.26   18.00
  -1   5 -15  383.06   17.40
   2  -5  15  186.18    9.00
  -2   5 -15  195.48    9.90
  -2   5 -15  182.98    9.30
   3  -5  15   27.00    2.70
   4  -5  15    7.10    1.80
   4  -6 -15  172.78    9.50
   4  -6 -15  169.28    8.40
   4   6 -15  183.78    9.50
   3  -6 -15   18.50    2.50
   3  -6 -15   14.50    1.80
   3   6 -15   17.10    2.70
   2  -6 -15   15.90    2.10
   2  -6 -15   13.30    1.50
   2   6 -15   14.60    2.40
   2   6 -15   12.90    2.20
   1  -6 -15  514.15   21.00
   1   6 -15  518.65   22.40
   1   6 -15  504.85   22.50
   0  -6  15    0.30    1.30
   0   6 -15    3.90    1.60
   0   6 -15    0.10    1.40
   1  -6  15  129.59    6.90
  -1   6 -15  135.99    7.20
  -1   6 -15  132.29    7.50
   2  -6  15   25.70    2.80
  -2   6 -15   16.30    2.50
  -2   6 -15   20.30    2.90
   3  -6  15   40.60    3.40
  -3   6 -15   34.20    3.90
  -3   6 -15   37.60    3.70
   4  -6  15   13.30    2.40
   3   7 -15   68.89    4.90
   2   7 -15   21.70    3.00
   2   7 -15   17.40    2.60
  -1  -7  15    1.60    1.50
   1   7 -15    0.20    1.40
   1   7 -15    3.60    1.80
   0  -7  15   44.70    3.70
   0   7 -15   45.40    3.90
   0   7 -15   45.00    3.90
   1  -7  15  122.19    6.80
  -1   7 -15  124.69    7.20
  -1   7 -15  119.39    7.00
   2  -7  15   54.99    4.20
  -2   7 -15   60.89    4.60
  -2   7 -15   58.39    4.80
   3  -7  15   22.30    2.90
  -3   7 -15   29.20    3.60
  -3   7 -15   17.20    3.10
   2   8 -15  151.38    9.30
   2   8 -15  140.19    8.00
  -1  -8  15   49.10    4.40
   1   8 -15   48.10    4.20
   1   8 -15   44.60    4.00
   0  -8  15  109.79    6.60
   0   8 -15  109.49    6.80
   0   8 -15  119.59    6.90
   1  -8  15   84.99    5.30
  -1   8 -15   79.39    5.70
  -1   8 -15   83.29    5.70
   5   0 -16  111.59    7.00
   4   0 -16    4.20    1.70
   3   0 -16  628.34   27.00
   2   0 -16  237.28   10.90
  -2   0  16  229.68   10.10
  -2   0  16  229.08   10.50
   1   0 -16    7.10    1.50
  -1   0  16    8.10    1.10
   1   0 -16    8.90    1.10
   0   0 -16  756.22   32.40
   0   0 -16  805.62   31.80
   1   0  16  348.67   14.60
  -1   0 -16  357.26   14.80
   2   0  16 1175.18   47.40
  -3   0 -16  127.39    5.80
   3   0  16  123.49    5.80
   4   0  16   21.90    1.90
   5   0  16  597.94   25.10
   5  -1 -16    3.60    1.90
   5   1 -16    2.80    1.80
   4  -1 -16   53.49    4.40
   4   1 -16   63.09    4.50
   3  -1 -16   24.40    2.70
  -3   1  16   23.20    1.90
   3   1 -16   18.50    2.50
   2  -1 -16  334.37   14.50
  -2  -1  16  314.17   14.00
  -2   1  16  320.47   13.70
   2   1 -16  312.47   14.60
  -2   1  16  327.17   13.70
  -2   1  16  340.57   14.10
   1  -1 -16   34.10    2.70
  -1  -1  16   38.80    2.50
  -1   1  16   41.20    2.20
   1   1 -16   45.30    2.50
  -1   1  16   38.50    2.10
   1   1 -16   39.70    3.00
   0  -1 -16   94.19    4.30
   0  -1 -16  106.99    5.10
   0   1 -16   95.49    5.30
   0   1 -16   95.39    4.70
   1  -1  16  185.38    7.80
  -1  -1 -16  174.68    7.60
  -1   1 -16  167.98    7.90
   1   1  16  178.08    7.30
   2  -1  16  114.29    5.40
   2   1  16  114.99    5.00
   3  -1  16   87.09    4.50
  -3  -1 -16   86.39    4.20
   3   1  16   89.69    4.20
   4  -1  16   49.80    3.10
   4   1  16   46.60    2.80
   5  -1  16   11.80    1.80
   5  -2 -16   14.30    2.70
   5   2 -16   15.60    2.90
   4  -2 -16   10.60    2.10
   4   2 -16   17.00    2.60
   3  -2 -16  375.56   16.30
   3   2 -16  366.66   16.60
  -3   2  16  353.66   15.40
  -3   2  16  359.96   15.80
   2  -2 -16    1.90    1.10
   2   2 -16    3.70    1.50
  -2   2  16    1.40    0.60
  -2   2  16    1.10    0.80
  -2   2  16    0.90    0.60
   1  -2 -16   20.60    1.90
  -1  -2  16   19.50    1.80
  -1   2  16   20.00    1.30
   1   2 -16   19.60    1.90
   1   2 -16   26.00    2.50
   1  -2  16    2.70    0.90
  -1  -2 -16    3.70    0.60
  -1   2 -16    2.80    1.00
  -1   2 -16    3.00    1.30
   2  -2  16   65.49    3.60
  -3  -2 -16  113.89    5.10
   3  -2  16  114.09    5.70
   4  -2  16   70.09    4.10
   5  -2  16   33.20    2.80
   5  -3 -16   10.60    2.50
   5   3 -16   11.50    2.60
   4  -3 -16  476.15   22.60
   4   3 -16  549.05   23.00
   3  -3 -16   38.70    3.30
  -3   3  16   40.70    2.80
   3   3 -16   45.50    3.70
   2  -3 -16  320.17   13.70
  -2   3  16  289.77   13.00
   2   3 -16  326.07   14.30
  -2   3  16  303.37   12.80
   2   3 -16  307.07   13.60
   1  -3 -16    3.20    1.00
   1   3 -16    3.50    1.20
  -1   3  16    2.80    0.60
   1   3 -16    2.40    1.30
   0  -3 -16  279.77   12.20
   0   3 -16  280.07   13.20
   0   3 -16  298.57   12.70
   1  -3  16   27.70    2.20
  -1   3 -16   27.50    2.40
  -1   3 -16   29.80    2.90
   2  -3  16   85.19    4.50
   3  -3  16   56.59    3.50
   4  -3  16  267.77   12.20
   5  -3  16   21.80    2.60
   5  -4 -16  377.76   16.90
   5   4 -16  317.27   16.40
   4  -4 -16   51.29    4.20
   4   4 -16   55.19    4.40
   3  -4 -16   24.70    2.70
   3   4 -16   28.20    3.10
   2  -4 -16   22.40    2.30
   2   4 -16   28.10    2.70
  -2   4  16   26.30    1.80
  -2   4  16   25.20    1.50
   2   4 -16   29.50    3.00
   1  -4 -16  153.48    7.20
  -1   4  16  153.88    6.60
   1   4 -16  153.18    7.60
   1   4 -16  162.58    8.20
   0  -4  16  308.97   13.60
   0  -4 -16  318.37   13.10
   0   4 -16  300.67   14.30
   0   4 -16  311.37   13.80
   1  -4  16  589.94   25.00
  -1   4 -16  603.94   25.70
  -1   4 -16  590.34   25.20
   2  -4  16    8.70    1.50
  -2   4 -16    8.60    1.80
  -2   4 -16    6.30    1.70
   3  -4  16   61.19    3.90
   4  -4  16    8.90    1.80
   5  -4  16  127.19    7.00
   4  -5 -16    0.70    1.50
   4   5 -16    3.70    1.80
   3  -5 -16   -0.30    1.20
   3  -5 -16   -0.30    0.80
   3   5 -16   -1.60    1.30
   2  -5 -16   21.20    2.30
   2  -5 -16   21.10    1.70
   2   5 -16   20.70    2.50
  -2   5  16   19.00    1.30
   2   5 -16   17.80    2.60
   1  -5 -16   -0.40    0.70
   1   5 -16    1.70    1.40
   1   5 -16    0.50    1.40
  -1   5  16    1.10    0.60
   0  -5 -16   10.20    1.10
   0  -5  16    9.80    1.80
   0   5 -16   11.50    2.00
   0   5 -16    8.30    1.90
   1  -5  16   19.20    2.20
  -1   5 -16   13.00    2.10
  -1   5 -16   14.00    2.30
   2  -5  16  269.27   11.80
  -2   5 -16  233.48   12.40
  -2   5 -16  266.17   12.10
   3  -5  16    7.10    1.80
   4  -5  16   49.60    3.80
   4  -6 -16  241.78   11.70
   4  -6 -16  222.78   10.40
   4   6 -16  211.48   11.40
   3  -6 -16   22.50    2.80
   3  -6 -16   21.60    2.10
   3   6 -16   12.20    2.50
   2  -6 -16    4.40    1.10
   2   6 -16    2.80    1.60
   2   6 -16    5.10    1.70
   1   6 -16  234.78   11.30
   1   6 -16  217.38   10.90
   0  -6  16  664.73   28.20
   0   6 -16  653.83   28.40
   0   6 -16  672.73   28.80
   1  -6  16   61.89    4.20
  -1   6 -16   66.39    4.60
  -1   6 -16   69.69    4.90
   2  -6  16   -0.60    1.30
  -2   6 -16    1.70    1.60
  -2   6 -16    0.50    1.60
   3  -6  16    6.10    1.90
  -3   6 -16    6.10    2.20
  -3   6 -16    5.40    2.00
   4  -6  16   10.40    2.20
   3   7 -16   56.19    4.50
   2   7 -16   17.30    2.70
   2   7 -16   22.80    3.10
  -1  -7  16  240.58   11.00
   1   7 -16  217.08   11.20
   1   7 -16  220.08   11.10
   0  -7  16   64.79    4.60
   0   7 -16   76.69    5.10
   0   7 -16   76.79    5.30
   1  -7  16   64.29    4.50
  -1   7 -16   62.89    4.70
  -1   7 -16   64.49    4.90
   2  -7  16   35.90    3.50
  -2   7 -16   43.80    4.40
  -2   7 -16   35.60    3.80
   3  -7  16   12.80    2.40
  -3   7 -16   15.50    3.00
  -3   7 -16   12.00    3.00
  -1  -8  16    5.20    1.90
   1   8 -16    7.60    2.20
   1   8 -16    7.20    2.20
   0  -8  16   -0.80    1.60
   0   8 -16    4.10    2.00
   0   8 -16   -0.60    1.60
   1  -8  16   56.69    4.40
  -1   8 -16   65.89    4.90
  -1   8 -16   55.99    4.80
   5   0 -17    2.20    1.90
   4   0 -17    1.10    1.40
   3   0 -17    0.10    1.20
  -2   0  17   -0.40    0.90
  -2   0  17    0.50    0.70
   2   0 -17    2.60    1.30
   1   0 -17    0.80    1.00
  -1   0  17    0.60    0.60
   1   0 -17    0.80    0.60
   0   0 -17    8.50    1.00
  -1   0 -17    0.20    0.60
   1   0  17    0.60    0.50
   2   0  17    0.40    0.70
   3   0  17    0.10    0.70
  -3   0 -17   -0.60    0.70
   4   0  17   -0.30    0.70
   5   0  17    0.60    1.00
   5  -1 -17   16.20    2.90
   5   1 -17   15.40    2.80
   4  -1 -17   29.00    3.40
   4   1 -17   29.30    3.30
   3  -1 -17  646.74   27.50
   3   1 -17  625.34   27.50
  -3   1  17  646.54   26.50
   2  -1 -17  456.95   21.40
  -2  -1  17  506.55   21.00
  -2   1  17  506.55   20.70
  -2   1  17  509.15   21.10
  -2   1  17  514.05   20.70
   2   1 -17  503.85   21.80
   1  -1 -17   16.40    1.90
  -1  -1  17   12.90    1.50
  -1   1  17   12.50    1.10
   1   1 -17   13.50    2.00
  -1   1  17   13.30    1.10
   1   1 -17   16.20    1.50
   0  -1 -17   29.00    1.60
   0  -1 -17   27.70    2.30
   0   1 -17   28.60    2.60
   0   1 -17   29.60    2.10
  -1  -1 -17  553.24   23.70
   1  -1  17  589.14   23.90
  -1   1 -17  589.24   24.10
   1   1  17  594.04   23.50
   2  -1  17   60.79    3.40
   2   1  17   65.49    3.00
   3  -1  17    5.60    1.10
  -3  -1 -17    6.90    1.00
   3   1  17    8.00    1.00
   4  -1  17  247.28   10.80
   4   1  17  236.98   10.50
   5  -1  17   25.50    2.50
   5  -2 -17  106.89    7.10
   5   2 -17  112.49    7.10
   4  -2 -17   19.50    2.80
   4   2 -17   13.70    2.50
   3  -2 -17  632.14   28.70
   3   2 -17  654.93   28.90
  -3   2  17  690.43   27.70
  -3   2  17  707.13   28.20
   2  -2 -17 1284.77   54.59
  -2   2  17 1384.06   53.79
   2   2 -17 1325.37   55.09
  -2   2  17 1338.37   53.89
  -1  -2  17   54.79    3.70
   1  -2 -17   52.39    3.30
  -1   2  17   51.39    2.60
   1   2 -17   56.09    3.80
   1   2 -17   52.09    3.20
   0  -2 -17  694.13   30.70
   0   2 -17  786.52   30.80
   0   2 -17  759.42   31.50
  -1  -2 -17    1.10    0.40
   1  -2  17    1.00    0.80
  -1   2 -17    1.00    1.00
  -1   2 -17    0.70    1.30
   2  -2  17   77.99    4.10
   3  -2  17   29.90    2.40
   4  -2  17   84.09    4.70
   5  -2  17   96.09    5.40
   5  -3 -17   65.39    5.30
   5   3 -17   75.39    5.50
   4  -3 -17   22.30    2.90
   4   3 -17   22.60    3.20
   3  -3 -17  263.97   12.60
  -3   3  17  261.17   11.60
   3   3 -17  294.47   13.20
   2  -3 -17   40.70    3.20
  -2   3  17   49.40    2.40
   2   3 -17   50.09    4.00
  -2   3  17   48.40    2.70
   2   3 -17   58.79    3.50
   1  -3 -17  115.69    5.60
   1   3 -17  115.39    6.40
   1   3 -17  107.79    5.70
  -1   3  17  108.89    4.90
   0  -3 -17   41.50    2.60
   0   3 -17   41.50    3.00
   0   3 -17   43.10    3.30
   1  -3  17    2.90    1.00
  -1   3 -17    1.90    1.20
  -1   3 -17    3.10    1.50
   2  -3  17    4.90    1.20
  -2   3 -17    7.90    1.70
   3  -3  17  162.58    7.80
   4  -3  17  106.29    5.80
   5  -3  17   37.70    3.20
   5  -4 -17   45.70    4.40
   5   4 -17   44.70    4.40
   4  -4 -17    7.30    2.00
   4   4 -17    6.40    2.20
   3  -4 -17    9.80    1.90
   3   4 -17   12.70    2.40
   2  -4 -17   49.50    3.40
   2   4 -17   53.99    3.70
   2   4 -17   49.20    4.00
  -2   4  17   46.70    2.70
  -2   4  17   46.90    2.40
   1  -4 -17  284.57   12.10
   1   4 -17  285.47   12.60
   1   4 -17  263.17   13.00
  -1   4  17  272.27   11.40
   0  -4  17  445.76   18.20
   0  -4 -17  422.46   17.60
   0   4 -17  425.66   18.40
   0   4 -17  399.06   18.80
   1  -4  17   20.30    2.10
  -1   4 -17   16.30    2.20
  -1   4 -17   17.30    2.60
   2  -4  17  689.43   27.50
  -2   4 -17  668.73   27.80
  -2   4 -17  607.24   28.30
   3  -4  17   -1.10    1.10
   4  -4  17    1.30    1.30
   4  -5 -17    5.20    1.90
   4   5 -17    5.00    2.00
   3  -5 -17   90.69    5.50
   3   5 -17   85.69    5.80
   2  -5 -17   33.50    2.80
   2   5 -17   35.20    3.50
   2   5 -17   36.20    3.20
   1  -5 -17  590.34   25.60
   1   5 -17  644.04   26.40
   0  -5  17    1.90    1.30
   0   5 -17   -0.10    1.20
   0   5 -17    1.40    1.50
   1  -5  17  210.78    9.70
  -1   5 -17  205.08   10.50
  -1   5 -17  201.28   10.00
   2  -5  17   14.50    2.00
  -2   5 -17   25.00    3.20
  -2   5 -17   14.10    2.30
   3  -5  17   28.40    3.00
  -3   5 -17   25.90    3.20
   4  -5  17   55.49    4.10
   3   6 -17   60.79    4.90
   2   6 -17   98.09    6.10
   2   6 -17   88.19    5.70
   1   6 -17   43.40    3.90
   1   6 -17   43.50    3.80
   0  -6  17   34.00    3.20
   0   6 -17   27.10    3.30
   0   6 -17   31.60    3.30
   1  -6  17   51.19    3.70
  -1   6 -17   44.40    3.80
  -1   6 -17   39.20    3.90
   2  -6  17   -2.00    1.20
  -2   6 -17    2.80    1.80
  -2   6 -17    2.60    1.70
   3  -6  17   14.10    2.30
  -3   6 -17   14.80    2.80
  -3   6 -17   15.80    3.00
   2   7 -17   90.69    5.70
   2   7 -17   80.49    5.70
  -1  -7  17   70.19    4.70
   1   7 -17   61.69    4.70
   1   7 -17   61.09    4.90
   0  -7  17   48.90    3.90
   0   7 -17   50.59    4.20
   0   7 -17   45.30    4.10
   1  -7  17    2.10    1.50
  -1   7 -17   -1.20    1.40
  -1   7 -17    1.30    1.50
   2  -7  17    2.60    1.60
  -2   7 -17    1.20    1.70
  -2   7 -17    1.10    1.80
   0  -8  17   45.10    4.00
   0   8 -17   48.30    5.20
   0   8 -17   37.40    4.00
   5   0 -18  519.55   23.70
   4   0 -18   62.89    4.70
   3   0 -18  153.88    8.10
   2   0 -18  571.34   25.80
  -2   0  18  636.64   25.10
  -2   0  18  606.24   26.20
   1   0 -18  198.88    8.30
   1   0 -18  180.88    9.10
  -1   0  18  188.88    8.30
   0   0 -18  341.17   14.40
   0   0 -18  346.87   15.20
   1   0  18   41.70    2.30
  -1   0 -18   45.60    2.60
   2   0  18  294.77   12.40
  -3   0 -18  247.38   11.10
   3   0  18  272.17   11.20
   4   0  18    7.10    1.20
   5   0  18    2.30    1.10
   5  -1 -18   17.60    3.10
   5   1 -18   15.10    2.80
   4  -1 -18  180.28    9.40
   4   1 -18  171.18    9.40
   3  -1 -18    0.40    1.30
   3   1 -18    1.80    1.50
  -3   1  18   -0.20    0.80
   2  -1 -18  164.68    8.30
  -2  -1  18  175.88    8.40
  -2   1  18  169.78    7.90
   2   1 -18  155.88    8.40
  -2   1  18  165.98    7.50
  -2   1  18  169.48    7.40
   1  -1 -18  206.78    9.20
  -1  -1  18  190.78    8.70
   1   1 -18  185.68    9.40
   1   1 -18  189.58    8.60
  -1   1  18  197.08    8.30
   0  -1 -18  135.79    6.00
   0  -1 -18  147.99    6.90
   0   1 -18  137.89    6.50
   0   1 -18  141.19    7.20
  -1  -1 -18   48.30    2.60
   1  -1  18   55.39    2.80
  -1   1 -18   49.40    3.50
   1   1  18   48.20    2.30
  -1   1 -18   44.10    2.90
   2  -1  18   83.29    4.10
   2   1  18   80.09    3.70
   3  -1  18  180.58    8.30
   3   1  18  185.78    7.90
   4  -1  18   61.79    3.60
   4   1  18   58.69    3.30
   5  -1  18    0.30    1.00
   5  -2 -18   87.89    5.90
   5   2 -18   67.49    5.60
   4  -2 -18    8.00    2.10
   4   2 -18   10.50    2.30
   3  -2 -18    4.40    1.60
  -3   2  18    4.80    1.10
  -3   2  18    5.10    1.30
   3   2 -18    7.10    1.90
   2  -2 -18   -0.70    1.10
   2   2 -18    0.00    1.20
  -2   2  18    0.00    0.60
  -2   2  18   -0.60    0.60
   1  -2 -18  142.49    6.90
   1   2 -18  140.79    7.40
  -1   2  18  133.29    6.00
   1   2 -18  138.89    6.60
   0  -2 -18   10.00    1.40
   0   2 -18    8.40    1.40
   1  -2  18    1.50    0.90
  -1  -2 -18    1.60    0.50
  -1   2 -18    2.30    1.30
  -1   2 -18    1.50    1.10
   2  -2  18   99.09    5.00
   3  -2  18   16.90    1.90
   4  -2  18    3.70    1.20
   5  -2  18    2.40    1.30
   5  -3 -18    9.90    2.50
   5   3 -18    6.80    2.40
   4  -3 -18   57.89    4.70
   4   3 -18   71.09    5.10
   3   3 -18   77.99    5.30
   2  -3 -18  444.86   19.70
   2   3 -18  475.45   20.40
  -2   3  18  458.35   18.60
  -2   3  18  452.75   18.90
   2   3 -18  447.86   19.60
   1  -3 -18   60.79    3.80
   1   3 -18   69.99    4.10
  -1   3  18   69.09    3.20
   1   3 -18   76.79    4.80
   0  -3  18   23.70    2.20
   0  -3 -18   24.60    2.00
   0   3 -18   21.00    2.30
   1  -3  18  239.88   10.70
  -1   3 -18  234.38   10.90
  -1   3 -18  244.18   11.60
   2  -3  18   45.50    2.90
  -2   3 -18   38.20    3.20
   3  -3  18  132.79    6.60
   4  -3  18   73.29    4.40
   5  -3  18   18.60    2.40
   4  -4 -18    1.00    1.40
   4   4 -18    0.10    1.60
   3  -4 -18  370.06   17.70
   3   4 -18  423.66   18.30
   2  -4 -18  597.34   25.40
   2   4 -18  600.74   25.60
   2   4 -18  640.04   26.40
  -2   4  18  565.54   25.00
   1  -4 -18   67.19    3.90
  -1   4  18   67.69    3.10
   1   4 -18   71.39    4.40
   1   4 -18   67.79    4.80
   0  -4  18  123.59    6.20
   0  -4 -18  119.59    5.70
   0   4 -18  116.49    6.30
   1  -4  18   14.90    1.90
  -1   4 -18   11.40    2.10
  -1   4 -18   13.40    2.00
   2  -4  18  155.18    7.50
  -2   4 -18  159.58    7.90
  -2   4 -18  143.99    8.40
   3  -4  18    4.10    1.50
   4  -4  18    4.00    1.60
   4  -5 -18    3.90    1.80
   4   5 -18    3.80    2.00
   3  -5 -18   22.90    2.90
   3   5 -18   18.30    2.90
   2  -5 -18   76.19    4.60
   2   5 -18   78.19    5.40
   2   5 -18   75.79    4.90
   1  -5 -18   17.60    2.00
   1   5 -18   23.10    2.80
   1   5 -18   17.60    2.60
   0  -5  18  103.59    5.90
   0   5 -18  101.09    6.10
   0   5 -18  121.79    6.70
   1  -5  18   12.80    1.90
  -1   5 -18   13.30    2.40
  -1   5 -18   12.40    2.30
   2  -5  18   47.50    3.50
  -2   5 -18   43.20    4.10
  -2   5 -18   43.70    3.70
   3  -5  18   18.60    2.50
  -3   5 -18   15.60    2.60
  -3   5 -18   15.80    3.00
   4  -5  18    0.60    1.40
   3   6 -18  153.98    8.80
   2   6 -18    8.20    2.30
   2   6 -18   12.50    2.30
   1   6 -18  115.89    6.90
   1   6 -18  105.49    6.40
   0  -6  18   45.30    3.50
   0   6 -18   44.50    4.00
   0   6 -18   41.10    3.70
   1  -6  18  234.68   11.50
  -1   6 -18  269.37   12.70
  -1   6 -18  236.58   11.90
   2  -6  18  239.78   11.70
  -2   6 -18  272.57   12.80
  -2   6 -18  235.58   12.00
   3  -6  18   44.80    3.70
  -3   6 -18   49.70    4.20
  -3   6 -18   42.70    4.50
   2   7 -18    0.60    1.80
   2   7 -18    0.90    1.70
  -1  -7  18  327.87   15.40
   1   7 -18  339.17   16.00
   1   7 -18  339.37   15.70
   0  -7  18    2.20    1.60
   0   7 -18    4.60    2.00
   0   7 -18    3.20    1.90
   1  -7  18    1.60    1.50
  -1   7 -18    1.10    1.70
  -1   7 -18   -0.80    1.60
   2  -7  18   75.89    5.00
  -2   7 -18   71.89    5.50
  -2   7 -18   68.49    5.20
   5   0 -19    2.50    2.00
   4   0 -19   -0.10    1.50
   3   0 -19    0.50    1.30
  -2   0  19   -1.50    0.70
   2   0 -19    1.00    1.30
   1   0 -19    1.80    1.20
  -1   0 -19    1.00    0.80
   1   0  19    0.30    0.50
   2   0  19    0.30    0.60
   3   0  19    0.10    0.70
   4   0  19    0.00    0.80
   5   0  19   -0.60    0.80
   5  -1 -19    0.00    1.70
   5   1 -19   -0.60    1.60
   4  -1 -19   98.49    6.40
   4   1 -19  105.59    6.50
   3  -1 -19  915.51   39.80
  -3   1  19  946.71   38.80
   3   1 -19  977.50   40.00
   2  -1 -19    0.40    1.20
  -2   1  19    2.20    0.80
   2   1 -19    0.30    1.30
  -1  -1  19   90.29    4.70
   1  -1 -19   94.09    5.30
  -1   1  19   93.79    4.40
   1   1 -19   97.09    5.60
   1   1 -19   96.99    4.80
   0  -1 -19  293.47   13.00
   0  -1 -19  285.67   12.00
   0   1 -19  292.87   13.30
   0   1 -19  286.07   12.50
  -1  -1 -19  238.48   10.30
   1  -1  19  241.38   10.40
  -1   1 -19  250.27   11.50
  -1   1 -19  244.68   10.70
   1   1  19  240.78   10.00
   2  -1  19  282.77   12.20
   2   1  19  288.37   11.80
   3  -1  19  303.17   13.10
   3   1  19  304.57   12.70
   4  -1  19   17.30    2.00
   4   1  19   18.60    1.80
   5  -1  19    6.80    1.40
   5  -2 -19  167.88    9.80
   5   2 -19  185.08   10.00
   4  -2 -19   69.39    5.20
   4   2 -19   81.19    5.60
   3  -2 -19   96.09    5.80
  -3   2  19   92.49    5.40
   3   2 -19   92.79    5.90
   2  -2 -19  348.87   15.30
  -2   2  19  334.27   14.30
  -2   2  19  339.37   14.20
   2   2 -19  338.37   15.70
   1  -2 -19  130.19    6.60
   1   2 -19  125.59    6.30
   1   2 -19  130.99    7.10
  -1   2  19  130.59    5.70
   0  -2 -19  284.37   12.80
   0   2 -19  297.77   12.80
   1  -2  19   15.10    1.60
  -1  -2 -19   14.30    1.00
  -1   2 -19   15.70    2.40
  -1   2 -19   15.90    1.90
   2  -2  19  618.94   25.70
  -2   2 -19  618.64   26.10
   3  -2  19  162.18    7.60
   4  -2  19    9.70    1.60
   5  -2  19    4.20    1.50
   5  -3 -19    0.10    1.70
   5   3 -19    1.70    1.90
   4  -3 -19  151.88    8.80
   4   3 -19  175.48    9.30
   3  -3 -19    4.80    1.50
   3   3 -19    0.60    1.60
   2  -3 -19  108.49    5.70
  -2   3  19   98.99    4.70
  -2   3  19  103.59    4.90
   2   3 -19  110.49    6.40
   2   3 -19   97.99    5.60
   1  -3 -19  392.56   15.80
   1   3 -19  363.56   16.60
   1   3 -19  346.17   15.80
  -1   3  19  343.77   14.80
   0  -3  19  252.07   11.40
   0  -3 -19  252.67   11.30
   0   3 -19  264.87   11.60
   1  -3  19   14.40    1.70
  -1   3 -19   12.20    2.20
  -1   3 -19   15.00    2.10
   2  -3  19   30.70    2.50
  -2   3 -19   28.80    2.90
   3  -3  19   84.99    4.70
   4  -3  19   22.80    2.50
   4  -4 -19   24.10    3.20
   4   4 -19   21.70    3.20
   3  -4 -19   61.99    4.30
   3   4 -19   52.69    4.50
   2  -4 -19   -0.10    1.00
   2   4 -19    1.00    1.60
   2   4 -19    1.00    1.30
   1  -4 -19   41.30    2.90
   1   4 -19   40.40    3.70
   1   4 -19   43.70    3.40
   0  -4  19   13.90    1.90
   0  -4 -19   11.90    1.40
   0   4 -19   14.30    2.40
   0   4 -19    8.80    1.80
   1  -4  19  160.48    7.80
  -1   4 -19  166.78    8.80
  -1   4 -19  155.38    8.00
   2  -4  19    9.10    1.70
  -2   4 -19   10.80    2.10
  -2   4 -19   10.30    2.30
   3  -4  19   12.00    2.00
   4  -4  19   33.90    3.00
   4  -5 -19  109.49    6.90
   4   5 -19  113.39    7.20
   3  -5 -19  218.88   10.80
   3   5 -19  216.28   11.30
   2  -5 -19  144.79    7.10
   2   5 -19  129.99    7.20
   2   5 -19  124.99    7.70
   1   5 -19  358.86   17.00
   1   5 -19  371.66   16.50
   0  -5  19  144.39    7.20
   0   5 -19  135.89    7.90
   0   5 -19  141.09    7.50
   1  -5  19   -0.70    1.10
  -1   5 -19   -0.80    1.40
  -1   5 -19    0.80    1.50
   2  -5  19   90.39    5.10
  -2   5 -19   83.49    5.90
  -2   5 -19   85.19    5.50
   3  -5  19   22.80    2.80
  -3   5 -19   22.20    3.50
  -3   5 -19   22.60    3.20
   4  -5  19  128.09    7.00
   3   6 -19  272.37   13.60
   2   6 -19   35.20    4.00
   2   6 -19   38.10    4.00
   1   6 -19   -0.60    1.50
   1   6 -19    0.40    1.70
   0  -6  19    7.60    1.80
   0   6 -19    8.50    2.20
   0   6 -19    7.70    2.20
   1  -6  19   78.29    4.80
  -1   6 -19   70.89    5.40
  -1   6 -19   66.29    4.90
   2  -6  19  100.49    5.80
  -2   6 -19   88.49    6.00
  -2   6 -19  100.39    6.60
   3  -6  19   20.50    2.80
  -3   6 -19   30.70    3.80
  -3   6 -19   25.00    3.80
   2   7 -19    8.40    2.40
   2   7 -19    7.30    2.30
  -1  -7  19    7.50    2.20
   1   7 -19   10.20    2.40
   1   7 -19    9.60    2.40
   0  -7  19  113.69    6.40
   0   7 -19  109.29    6.60
   0   7 -19   99.69    6.70
   1  -7  19    3.80    1.80
  -1   7 -19    4.10    1.90
  -1   7 -19    1.10    1.80
   2  -7  19   -0.80    1.40
  -2   7 -19   -0.40    2.00
  -2   7 -19    2.50    2.00
   5   0 -20  229.98   12.20
   4   0 -20   31.60    3.50
   3   0 -20  183.38    9.50
   2   0 -20  249.58   12.10
  -2   0  20  257.37   11.10
   1   0 -20   98.69    5.70
   0   0 -20  393.66   16.30
   0   0 -20  383.86   17.20
   1   0  20    3.20    0.70
  -1   0 -20    1.90    0.90
  -1   0 -20    4.70    1.50
   2   0  20  397.86   16.50
   3   0  20  673.03   27.60
   4   0  20  303.57   13.10
   5  -1 -20    2.90    2.10
   5   1 -20    2.60    2.00
   4  -1 -20  187.28   10.30
   4   1 -20  208.88   10.60
   3  -1 -20   30.60    3.30
   3   1 -20   36.50    3.50
   2  -1 -20   10.50    2.00
  -2   1  20   11.10    1.30
   2   1 -20   13.20    2.30
   1   1 -20  624.84   26.10
  -1   1  20  638.74   25.70
   1   1 -20  625.74   27.00
   0  -1 -20   33.20    2.80
   0  -1 -20   32.60    1.80
   0   1 -20   33.10    3.10
   0   1  20   32.60    1.80
   0   1 -20   32.70    2.40
   1  -1  20  340.47   14.20
  -1  -1 -20  325.57   14.00
  -1   1 -20  362.06   15.40
   1   1  20  332.57   13.70
  -1   1 -20  326.17   14.50
   2  -1  20   29.00    2.10
   2   1  20   26.20    1.60
   3  -1  20   17.70    1.80
   3   1  20   15.30    1.30
   4  -1  20    8.00    1.40
   5  -1  20    3.00    1.20
   5  -2 -20  194.98   10.90
   5   2 -20  205.48   11.00
   4  -2 -20   11.50    2.50
   4   2 -20    7.70    2.30
   3  -2 -20   24.00    2.90
   3   2 -20   15.50    2.50
   2  -2 -20   27.90    2.80
   2   2 -20   31.80    3.30
  -2   2  20   24.60    1.80
  -2   2  20   26.90    1.80
   1  -2 -20   10.20    1.70
  -1   2  20    7.20    0.90
   1   2 -20    6.40    1.80
   1   2 -20    7.20    1.40
   0  -2  20  152.88    6.90
   0  -2 -20  141.89    7.10
   0   2 -20  142.99    7.70
   0   2 -20  140.59    6.90
   1  -2  20   45.40    2.90
  -1  -2 -20   45.10    2.20
  -1   2 -20   43.60    3.20
  -1   2 -20   50.59    3.90
  -2   2 -20    3.50    1.40
   3  -2  20   72.89    4.10
   4  -2  20   15.20    1.90
   4  -3 -20  301.47   14.10
   4   3 -20  271.27   14.10
   3  -3 -20   -0.80    1.10
   3   3 -20    0.60    1.50
   2  -3 -20    9.00    1.80
   2   3 -20    7.90    1.60
   2   3 -20    5.60    1.90
   1  -3 -20  387.16   15.80
  -1   3  20  347.37   14.70
   1   3 -20  342.77   15.70
   1   3 -20  356.86   16.50
   0  -3 -20   23.80    2.10
   0  -3  20   22.30    2.20
   0   3 -20   16.70    2.50
   0   3 -20   24.70    2.40
   1  -3  20  312.77   13.30
  -1   3 -20  292.77   14.20
  -1   3 -20  300.07   13.50
   2  -3  20  329.07   14.70
  -2   3 -20  330.07   15.10
  -2   3 -20  355.56   16.00
   3  -3  20   47.50    3.30
   4  -3  20   28.90    2.80
   4  -4 -20   -1.00    1.40
   4   4 -20    2.60    1.90
   3  -4 -20   -0.80    1.20
   3   4 -20    1.30    1.70
   2  -4 -20   28.70    2.80
   2   4 -20   32.70    3.00
   2   4 -20   30.40    3.50
   1  -4 -20   54.59    3.50
   1   4 -20   54.89    4.50
   1   4 -20   62.69    4.00
   0  -4 -20   31.50    2.50
   0  -4  20   38.70    3.00
   0   4 -20   43.30    3.80
   0   4 -20   38.30    3.20
   1  -4  20   49.80    3.50
  -1   4 -20   52.09    4.30
  -1   4 -20   54.49    3.90
   2  -4  20  271.57   12.30
  -2   4 -20  277.67   13.50
  -2   4 -20  268.77   12.70
   3  -4  20  178.68    8.60
  -3   4 -20  167.98    8.90
   4  -4  20   11.00    2.00
   3  -5 -20    3.60    1.60
   3   5 -20    4.30    1.90
   2   5 -20   36.50    4.10
   2   5 -20   34.60    3.40
   1   5 -20   12.30    2.30
   1   5 -20   12.00    2.50
   0  -5  20   77.29    4.70
   0   5 -20   77.19    5.50
   0   5 -20   73.29    4.90
   1  -5  20   34.00    3.00
  -1   5 -20   33.80    3.30
  -1   5 -20   35.40    4.00
   2  -5  20    8.00    1.80
  -2   5 -20   12.10    2.70
  -2   5 -20   11.50    2.30
   3  -5  20   24.00    2.90
  -3   5 -20   33.70    4.20
  -3   5 -20   28.90    3.40
   3   6 -20  224.68   11.80
   2   6 -20  139.79    7.90
   2   6 -20  145.89    8.40
   1   6 -20   12.10    2.50
   1   6 -20   10.10    2.50
   0  -6  20  194.48    9.80
   0   6 -20  210.48   10.80
   0   6 -20  196.78   10.10
   1  -6  20    1.30    1.40
  -1   6 -20    1.10    1.80
  -1   6 -20   -0.70    1.50
   2  -6  20   36.80    3.30
  -2   6 -20   41.00    4.20
  -2   6 -20   26.80    3.80
  -1  -7  20  106.79    6.40
   1   7 -20   97.79    6.80
   1   7 -20  102.79    6.50
   0  -7  20   40.60    3.80
   0   7 -20   42.10    4.30
   0   7 -20   44.80    4.10
   1  -7  20    3.80    1.80
  -1   7 -20    4.20    2.00
  -1   7 -20    3.70    2.10
   5   0 -21   -0.40    1.70
   4   0 -21    1.00    1.60
   3   0 -21    1.80    1.50
  -2   0  21    0.30    0.90
   1   0 -21   -0.20    1.20
   0   0  21    7.80    1.00
   0   0 -21    6.20    1.60
   0   0 -21    6.60    1.10
   2   0  21    1.10    0.70
   3   0  21    0.70    0.70
   4   0  21   -0.30    0.70
   5  -1 -21   54.19    5.00
   5   1 -21   60.29    5.10
   4  -1 -21   82.89    5.80
   4   1 -21   86.79    6.00
   3  -1 -21   87.59    5.70
   3   1 -21   84.89    5.70
   2  -1 -21  135.39    7.80
   2   1 -21  171.58    8.40
  -2   1  21  146.39    6.80
   1  -1 -21  424.46   20.10
  -1   1  21  468.35   19.10
   1   1 -21  453.85   19.50
   1   1 -21  508.85   20.70
   0  -1 -21   45.60    2.40
   0  -1 -21   46.50    3.40
   0  -1  21   48.70    2.80
   0   1 -21   44.80    2.90
   0   1 -21   39.90    3.50
   0   1  21   46.60    2.40
  -1  -1 -21    4.10    1.40
  -1   1 -21    8.90    1.90
   2  -1  21  252.77   10.90
   2   1  21  254.67   10.40
  -2   1 -21  244.78   11.30
   3  -1  21   13.40    1.60
   3   1  21   17.40    1.50
   4  -1  21  429.66   18.30
   4  -2 -21   60.09    4.70
   4   2 -21   57.39    4.90
   3  -2 -21  403.26   19.10
   3   2 -21  450.65   19.70
   2  -2 -21    7.50    1.80
  -2   2  21    7.20    1.10
   2   2 -21    8.30    2.10
   1  -2 -21  174.88    8.40
   1   2 -21  179.58    8.10
  -1   2  21  183.28    7.30
   1   2 -21  138.69    8.60
   0  -2  21   19.60    1.90
   0  -2 -21   18.60    2.10
   0   2 -21   11.00    1.70
   0   2 -21   13.30    2.30
   1  -2  21  411.66   17.40
  -1  -2 -21  411.26   16.70
  -1   2 -21  401.76   18.40
  -1   2 -21  416.36   17.70
   2  -2  21  175.28    8.10
  -2   2 -21  175.98    8.50
   3  -2  21  232.08   10.50
   4  -2  21  117.09    6.10
   4  -3 -21   80.99    5.60
   4   3 -21   80.79    6.00
   3  -3 -21    3.30    1.60
   3   3 -21    3.60    2.00
   2  -3 -21    1.90    1.30
   2   3 -21    1.70    1.30
   2   3 -21    0.50    1.50
   1  -3 -21   23.20    2.40
   1   3 -21   18.10    2.60
   1   3 -21   18.20    2.20
   0  -3 -21   31.20    2.50
   0  -3  21   30.80    2.50
   0   3 -21   22.80    3.10
   0   3 -21   31.30    2.70
   1  -3  21  168.78    7.50
  -1   3 -21  141.39    8.20
  -1   3 -21  152.18    7.70
   2  -3  21  203.28    9.40
  -2   3 -21  191.18    9.70
  -2   3 -21  213.68   10.70
   3  -3  21    7.50    1.60
   4  -3  21    1.70    1.30
   4  -4 -21   49.30    4.50
   4   4 -21   51.29    4.80
   3  -4 -21   62.09    4.60
   3   4 -21   61.79    5.00
   2  -4 -21    1.50    1.20
   2   4 -21    2.50    1.50
   2   4 -21    3.50    1.90
   1  -4 -21   26.60    2.40
   1   4 -21   26.20    3.30
   1   4 -21   31.00    3.10
   0  -4 -21  249.38   11.00
   0  -4  21  239.48   11.20
   0   4 -21  241.98   11.40
   0   4 -21  237.68   12.20
   1  -4  21    1.40    1.20
  -1   4 -21    1.80    1.40
  -1   4 -21    2.00    1.80
   2  -4  21    7.30    1.60
  -2   4 -21    6.30    1.80
  -2   4 -21    8.40    2.40
   3  -4  21    0.50    1.20
  -3   4 -21   -0.10    1.60
   4  -4  21   64.89    4.30
   3   5 -21   98.99    6.60
   2   5 -21   34.70    3.30
   2   5 -21   31.10    3.80
   1   5 -21  152.18    7.80
   1   5 -21  140.59    8.40
   0  -5  21   23.10    2.60
   0   5 -21   19.80    2.70
   0   5 -21   21.80    3.20
   1  -5  21   66.69    4.70
  -1   5 -21   87.59    6.00
  -1   5 -21   81.19    5.10
   2  -5  21  125.69    6.60
  -2   5 -21  111.79    7.40
  -2   5 -21  126.89    7.10
   3  -5  21    2.20    1.50
  -3   5 -21    1.80    2.10
  -3   5 -21    1.60    1.80
   2   6 -21   47.90    4.20
   2   6 -21   52.79    4.80
  -1  -6  21    3.80    1.80
   1   6 -21    2.20    1.90
   1   6 -21    2.80    1.90
   0  -6  21  323.17   15.20
   0   6 -21  360.16   16.40
   0   6 -21  317.57   15.50
   1  -6  21   15.30    2.40
  -1   6 -21   14.90    2.70
  -1   6 -21   10.60    2.70
   2  -6  21   15.30    2.50
  -2   6 -21   19.10    3.40
  -2   6 -21   19.40    3.10
   0  -7  21   16.40    2.70
   0   7 -21   11.50    2.80
   0   7 -21   10.80    2.80
   4   0 -22    4.90    2.10
   3   0 -22 1123.79   47.30
   2   0 -22 1126.49   47.50
  -2   0  22 1145.69   46.40
   1   0 -22   28.30    3.00
   0   0  22  117.29    5.50
   0   0 -22  112.69    6.50
   0   0 -22  124.09    5.60
  -1   0 -22  443.46   19.50
  -1   0 -22  443.36   18.50
   1   0  22  436.16   18.20
   2   0  22   40.30    2.40
  -2   0 -22   43.50    2.90
   3   0  22   17.00    1.60
   4  -1 -22   45.20    4.40
   4   1 -22   46.40    4.50
   3  -1 -22    6.20    1.90
   3   1 -22    5.80    2.00
   2  -1 -22   32.00    3.30
   2   1 -22   41.40    3.60
   1  -1 -22   24.60    2.70
  -1   1  22   23.80    1.70
   1   1 -22   22.10    2.80
   1   1 -22   24.10    2.10
   0  -1 -22   27.80    2.60
   0  -1  22   24.60    2.00
   0  -1 -22   26.60    1.60
   0   1 -22   26.00    2.10
   0   1  22   25.80    1.60
   0   1 -22   20.10    2.70
  -1  -1 -22  233.48   10.10
  -1  -1 -22  231.78   11.20
   1  -1  22  243.98   10.40
  -1   1 -22  238.88   11.60
  -1   1 -22  236.78   10.60
   1   1  22  238.78    9.80
   2  -1  22   41.70    2.60
  -2  -1 -22   38.60    2.70
   2   1  22   42.90    2.10
  -2   1 -22   44.40    3.10
   3  -1  22   48.10    3.00
   4  -1  22   92.89    4.90
   4  -2 -22    0.90    1.60
   4   2 -22    2.10    1.90
   3  -2 -22    4.70    1.80
   3   2 -22    8.70    2.30
   2  -2 -22  396.46   18.30
   2   2 -22  426.36   18.90
   1  -2 -22   28.30    2.80
   1   2 -22   34.60    3.40
   1   2 -22   33.50    2.60
   0  -2 -22   85.99    4.80
   0  -2  22   78.59    4.40
   0   2 -22   84.09    5.40
   0   2 -22   73.99    4.50
   1  -2  22   11.90    1.60
  -1  -2 -22   14.20    2.00
  -1   2 -22   12.80    2.40
  -1   2 -22    9.80    1.70
   2  -2  22   35.50    2.60
  -2   2 -22   32.30    2.90
   3  -2  22   41.20    2.90
   4  -2  22    0.90    1.10
   4  -3 -22   83.29    6.10
   4   3 -22  103.09    6.80
   3  -3 -22  130.69    7.40
   3   3 -22  124.49    7.70
   2  -3 -22   27.30    2.90
   2   3 -22   30.20    2.80
   2   3 -22   34.10    3.90
   1  -3 -22  325.17   13.70
   1   3 -22  289.37   13.50
   1   3 -22  284.47   14.30
   0  -3 -22   54.79    3.60
   0  -3  22   55.29    3.60
   0   3 -22   59.69    3.80
   0   3 -22   55.09    4.50
   1  -3  22  391.46   16.50
  -1  -3 -22  375.16   16.50
  -1   3 -22  377.16   16.80
  -1   3 -22  377.06   17.60
   2  -3  22   40.90    2.90
  -2   3 -22   38.30    3.40
  -2   3 -22   39.20    4.00
   3  -3  22    5.20    1.40
  -3   3 -22    3.60    1.70
   4  -3  22   55.29    3.80
   3  -4 -22  225.78   11.30
   3   4 -22  229.98   11.90
   2  -4 -22   75.99    4.60
   2   4 -22   71.69    4.70
   2   4 -22   61.79    5.20
   1  -4 -22   99.89    5.30
   1   4 -22   87.59    6.20
   1   4 -22   97.19    5.70
   0  -4  22  313.77   13.90
   0   4 -22  306.07   14.10
   0   4 -22  309.97   14.90
   1  -4  22   11.70    1.90
  -1   4 -22   12.00    2.50
  -1   4 -22   16.70    2.40
   2  -4  22   30.00    2.70
  -2   4 -22   29.10    3.80
  -2   4 -22   33.40    3.40
   3  -4  22    2.40    1.40
  -3   4 -22    1.10    1.90
  -3   4 -22    5.20    1.80
   3   5 -22    2.80    2.00
   2   5 -22   18.00    3.10
   2   5 -22   18.40    2.70
   1   5 -22   12.60    2.70
   1   5 -22   12.40    2.30
   0  -5  22  331.37   14.70
   0   5 -22  327.27   15.70
   0   5 -22  311.37   14.90
   1  -5  22   15.60    2.30
  -1   5 -22   18.70    2.80
  -1   5 -22   16.40    3.00
   2  -5  22   30.40    3.10
  -2   5 -22   40.00    3.60
  -2   5 -22   28.40    3.80
   3  -5  22   39.10    3.70
  -3   5 -22   40.40    4.80
  -3   5 -22   42.20    4.10
   2   6 -22    2.30    1.90
   2   6 -22    1.60    1.70
  -1  -6  22   24.30    3.00
   1   6 -22   17.30    3.20
   1   6 -22   24.70    3.30
   0  -6  22  233.18   10.90
   0   6 -22  228.38   11.20
   0   6 -22  206.48   11.60
   1  -6  22    1.00    1.50
  -1   6 -22   -1.00    1.80
  -1   6 -22   -0.40    1.60
   2  -6  22   92.89    5.60
  -2   6 -22   92.89    6.10
  -2   6 -22   87.79    6.70
   4   0 -23    0.90    1.80
   3   0 -23    3.20    1.90
   1   0 -23    5.60    1.70
   0   0  23    3.00    0.80
   0   0 -23    2.60    0.90
   0   0 -23    3.70    1.60
  -1   0 -23    4.70    1.60
  -1   0 -23    1.60    0.90
  -2   0 -23    1.80    1.10
   4  -1 -23   93.89    6.70
   4   1 -23  113.59    7.20
   3  -1 -23    5.20    1.90
   3   1 -23    1.70    1.80
   2  -1 -23   43.30    3.80
   2   1 -23   48.80    4.10
   1  -1 -23  223.58   10.70
   1   1 -23  212.38    9.80
   0  -1 -23   45.50    2.50
   0  -1  23   48.30    3.00
   0  -1 -23   52.59    3.80
   0   1  23   48.60    2.50
   0   1 -23   51.29    3.10
   0   1 -23   44.90    3.90
   1  -1  23  152.68    7.00
  -1  -1 -23  143.09    7.80
  -1  -1 -23  149.09    6.70
  -1   1 -23  149.09    8.20
  -1   1 -23  153.88    7.30
   1   1  23  156.98    6.40
  -2  -1 -23   45.30    2.80
   2  -1  23   46.00    2.80
  -2   1 -23   44.10    3.20
   3  -1  23   66.59    3.70
   4  -2 -23   11.30    2.50
   4   2 -23   11.40    2.70
   3  -2 -23  657.63   28.10
   3   2 -23  625.64   28.30
   2  -2 -23  468.45   22.10
   2   2 -23  541.75   22.80
   1  -2 -23  114.89    6.40
   1   2 -23  116.09    6.00
   1   2 -23  120.19    7.00
   0  -2 -23    5.40    1.50
   0  -2  23    3.80    1.20
   0   2 -23    5.00    1.90
   0   2 -23    3.40    1.30
   1  -2  23   33.60    2.60
  -1  -2 -23   39.00    3.10
  -1   2 -23   33.30    2.90
  -1   2 -23   37.10    3.60
   2  -2  23  233.08   10.40
  -2   2 -23  234.08   11.70
  -2   2 -23  227.08   10.80
   3  -2  23   34.10    2.70
   4  -2  23   -0.30    1.10
   4  -3 -23    1.80    1.80
   4   3 -23    2.30    2.00
   3  -3 -23   58.99    4.60
   3   3 -23   57.49    4.90
   2  -3 -23   63.19    4.40
   2   3 -23   62.69    5.00
   2   3 -23   65.19    4.20
   1  -3 -23   12.30    2.00
   1   3 -23   11.70    2.40
   1   3 -23   10.90    1.90
   0  -3  23    2.40    1.20
   0  -3 -23    0.80    1.10
   0   3 -23    3.50    1.50
   0   3 -23    4.70    1.80
   1  -3  23   49.30    3.30
  -1  -3 -23   48.20    3.50
  -1   3 -23   42.70    3.40
  -1   3 -23   43.40    4.20
   2  -3  23    4.80    1.30
  -2   3 -23    5.30    1.70
  -2   3 -23    7.50    2.30
   3  -3  23    8.30    1.70
  -3   3 -23   12.00    2.30
   3  -4 -23  105.79    6.80
   3   4 -23  126.19    7.60
   2  -4 -23   10.80    2.10
   2   4 -23   11.30    2.50
   2   4 -23   13.30    2.20
   1   4 -23    1.70    1.50
   1   4 -23   -1.20    1.60
   0  -4  23  110.89    6.00
   0   4 -23  108.09    6.90
   0   4 -23  103.79    6.10
   1  -4  23   77.99    4.70
  -1   4 -23   80.99    5.80
  -1   4 -23   77.39    5.00
   2  -4  23   70.29    4.50
  -2   4 -23   81.59    5.90
  -2   4 -23   71.99    4.90
   3  -4  23   68.59    4.40
  -3   4 -23   66.59    4.90
  -3   4 -23   59.79    5.40
   2   5 -23  208.08   10.40
   2   5 -23  208.78   11.30
   1   5 -23    1.00    1.70
   1   5 -23    1.20    1.80
   0  -5  23   81.79    5.20
   0   5 -23   82.39    6.00
   0   5 -23   94.69    5.60
   1  -5  23   41.60    3.40
  -1   5 -23   40.90    3.70
  -1   5 -23   43.30    4.30
   2  -5  23  120.79    6.70
  -2   5 -23  119.39    7.80
  -2   5 -23  129.39    7.20
  -1  -6  23   56.69    4.30
   1   6 -23   56.49    5.00
   1   6 -23   48.80    4.30
   0  -6  23  101.19    5.90
   0   6 -23   77.99    6.30
   0   6 -23   93.29    6.00
   1  -6  23   14.40    2.50
  -1   6 -23   16.90    3.40
  -1   6 -23   14.70    2.80
   4   0 -24  463.55   21.60
   3   0 -24   94.29    6.30
   2   0 -24  597.44   26.20
   1   0 -24  163.18    8.70
   0   0 -24   63.59    4.60
   0   0  24   61.79    3.30
   0   0 -24   62.29    3.40
  -1   0 -24   53.89    4.20
   1   0  24   55.09    2.90
  -1   0 -24   52.49    3.20
  -2   0 -24  447.56   18.90
   2   0  24  441.16   18.60
   4  -1 -24   77.59    5.80
   4   1 -24   74.69    6.00
   3  -1 -24   86.39    5.90
   3   1 -24   91.39    6.20
   2  -1 -24   13.70    2.50
   2   1 -24   14.80    2.60
   1  -1 -24  303.87   13.80
   1   1 -24  287.17   12.80
   1   1 -24  284.87   13.90
   0  -1  24   15.10    1.70
   0  -1 -24   13.60    2.20
   0   1 -24   11.30    1.60
   0   1 -24   13.50    2.50
   0   1  24   14.30    1.20
  -1  -1 -24   63.49    4.40
   1  -1  24   55.49    3.30
  -1   1 -24   60.59    4.60
  -1   1 -24   58.39    3.60
   2  -1  24   92.89    4.40
  -2   1 -24   74.89    4.80
   3  -1  24   19.30    1.90
   4  -2 -24   -0.10    1.60
   4   2 -24    1.40    1.80
   3  -2 -24   57.89    4.70
   3   2 -24   59.89    5.00
   2  -2 -24   18.80    2.70
   2   2 -24   19.40    3.00
   1  -2 -24    7.90    1.80
   1   2 -24    9.70    2.30
   1   2 -24    6.40    1.50
   0  -2  24    3.40    1.10
   0  -2 -24    4.30    1.50
   0   2 -24    0.80    1.10
   0   2 -24    1.70    1.60
  -1  -2 -24   32.70    3.10
   1  -2  24   33.90    2.50
  -1   2 -24   34.60    2.90
  -1   2 -24   34.00    3.60
   3  -2  24   10.50    1.70
  -3   2 -24   11.60    2.20
   3  -3 -24  104.59    6.70
   3   3 -24  114.49    7.30
   2  -3 -24   27.00    3.00
   2   3 -24   28.00    3.70
   1  -3 -24   45.50    3.60
   1   3 -24   43.50    4.20
   1   3 -24   49.80    3.60
   0  -3  24    5.90    1.40
   0  -3 -24    5.10    1.40
   0   3 -24    3.50    1.40
   0   3 -24    3.30    1.70
  -1  -3 -24   58.39    4.50
   1  -3  24   55.09    3.60
  -1   3 -24   48.70    4.60
  -1   3 -24   56.79    3.90
   2  -3  24  281.87   11.90
  -2   3 -24  221.08   12.90
  -2   3 -24  274.87   12.30
   3  -3  24   21.50    2.40
  -3   3 -24   22.60    2.90
   3  -4 -24   18.70    2.90
   3   4 -24   20.30    3.50
   2   4 -24  114.89    6.30
   2   4 -24  105.29    7.10
   1   4 -24   -0.30    1.30
   1   4 -24    3.30    1.80
   0  -4  24   45.10    3.40
   0   4 -24   43.00    4.20
   0   4 -24   41.50    3.50
   1  -4  24   23.90    2.60
  -1   4 -24   20.70    2.80
  -1   4 -24   21.20    3.50
   2  -4  24  102.09    5.80
  -2   4 -24  115.59    7.30
  -2   4 -24  102.69    6.30
   3  -4  24   30.90    3.10
  -3   4 -24   38.20    4.80
  -3   4 -24   42.30    3.90
   2   5 -24   14.20    3.00
   2   5 -24   15.50    2.60
   1   5 -24   52.19    4.40
   1   5 -24   69.29    5.50
   0  -5  24   61.59    4.30
   0   5 -24   57.29    4.40
   0   5 -24   57.79    5.10
   1  -5  24   32.90    3.30
  -1   5 -24   29.00    3.90
  -1   5 -24   35.70    3.60
   2  -5  24    4.10    1.70
  -2   5 -24    1.70    2.10
  -2   5 -24    0.70    1.70
   4   0 -25   -0.20    1.80
   3   0 -25   -0.60    1.60
   1   0 -25    2.50    1.70
   0   0  25   21.20    1.70
   0   0 -25   17.70    1.80
   0   0 -25   18.40    2.60
  -1   0 -25    9.20    2.10
  -1   0 -25    5.40    1.20
  -2   0 -25   -0.80    1.00
   4  -1 -25  337.87   17.40
   4   1 -25  392.96   18.00
   3  -1 -25    7.70    2.20
   3   1 -25   13.50    2.80
   2  -1 -25   66.19    5.10
   2   1 -25   82.29    5.60
   1  -1 -25  149.69    8.00
   1   1 -25  148.19    8.30
   1   1 -25  141.99    7.00
   0  -1  25  143.49    6.60
   0  -1 -25  123.29    7.40
   0   1 -25  139.99    6.80
   0   1 -25  151.18    8.10
  -1  -1 -25  332.27   15.60
   1  -1  25  343.97   14.50
  -1   1 -25  342.27   14.90
  -1   1 -25  343.27   16.00
   2  -1  25  637.14   26.80
  -2   1 -25  664.73   28.50
  -2   1 -25  643.84   27.30
  -3   1 -25   -0.70    1.30
   3  -2 -25    3.70    1.90
   3   2 -25    3.00    2.00
   2  -2 -25   13.60    2.50
   2   2 -25   21.90    3.30
   1  -2 -25   36.60    3.30
   1   2 -25   35.10    2.90
   1   2 -25   37.20    4.00
   0  -2 -25   61.89    4.50
   0  -2  25   71.19    4.00
   0   2 -25   70.19    5.30
   0   2 -25   70.89    4.20
  -1  -2 -25   36.70    3.30
   1  -2  25   41.40    2.80
  -1   2 -25   37.00    3.10
  -1   2 -25   37.10    3.80
   2  -2  25  326.47   14.50
  -2   2 -25  321.07   14.90
  -2   2 -25  355.56   16.20
   3  -2  25  141.39    6.80
  -3   2 -25  132.69    7.30
   3  -3 -25   21.20    3.10
   3   3 -25   21.40    3.50
   2  -3 -25  192.68   10.00
   2   3 -25  204.68   10.90
   1  -3 -25   38.50    3.40
   1   3 -25   45.30    3.30
   1   3 -25   38.70    4.00
   0  -3  25  142.69    7.10
   0  -3 -25  151.18    7.60
   0   3 -25  138.09    8.30
   0   3 -25  135.19    7.30
   1  -3  25   37.70    3.00
  -1   3 -25   38.40    3.40
  -1   3 -25   42.50    4.20
   2  -3  25   20.60    2.30
  -2   3 -25   23.60    3.60
  -2   3 -25   22.80    2.90
   3  -3  25    4.60    1.50
  -3   3 -25    4.20    2.30
  -3   3 -25    6.70    2.00
   2   4 -25  126.19    8.00
   2   4 -25  127.99    7.00
   1   4 -25   38.10    3.40
   1   4 -25   46.00    4.40
   0  -4  25  129.39    6.80
   0   4 -25  137.89    8.10
   0   4 -25  121.79    7.00
   1  -4  25    2.80    1.30
  -1   4 -25    1.80    1.90
  -1   4 -25    3.20    1.70
   2  -4  25   28.10    2.80
  -2   4 -25   26.40    3.30
  -2   4 -25   28.50    3.90
  -1  -5  25   90.99    5.50
   1   5 -25   91.49    5.70
   1   5 -25   80.29    6.40
   0  -5  25   65.49    4.50
   0   5 -25   66.09    5.50
   0   5 -25   67.79    4.80
   1  -5  25   70.59    4.90
  -1   5 -25   82.39    6.20
  -1   5 -25   84.39    5.60
   3   0 -26  108.09    7.10
   2   0 -26  158.88    9.00
   1   0 -26    8.10    2.20
   0   0 -26  296.67   15.50
   0   0  26  364.06   14.20
  -1   0 -26  189.58   10.00
  -2   0 -26    0.30    1.70
   3  -1 -26   -0.50    1.60
   3   1 -26   -0.10    1.80
   2  -1 -26   40.70    4.10
   2   1 -26   51.69    4.50
   1  -1 -26   30.90    3.40
   1   1 -26   35.40    2.60
   0  -1 -26   31.00    3.30
   0  -1  26   31.70    2.40
   0   1 -26   28.70    3.50
   0   1 -26   34.90    2.60
  -1  -1 -26   31.60    3.30
   1  -1  26   27.70    2.20
  -1   1 -26   25.70    2.50
  -1   1 -26   26.80    3.40
  -2   1 -26   38.30    3.10
  -2   1 -26   32.80    3.90
  -3   1 -26    0.80    1.30
   3  -2 -26    4.90    2.10
   3   2 -26    5.50    2.30
   2  -2 -26    3.20    1.80
   2   2 -26    1.20    1.90
   1  -2 -26   24.40    2.90
   1   2 -26   21.30    3.20
   1   2 -26   25.70    2.60
   0  -2  26  141.59    6.70
   0  -2 -26  129.09    7.30
   0   2 -26  137.99    8.00
   0   2 -26  127.59    6.80
  -1  -2 -26   81.29    5.10
   1  -2  26   80.49    4.50
  -1   2 -26   74.29    5.70
  -1   2 -26   79.29    4.80
   2  -2  26    3.80    1.20
  -2   2 -26    5.90    1.70
  -2   2 -26    5.50    2.30
  -3   2 -26   28.60    3.10
   3  -3 -26   38.80    4.00
   3   3 -26   37.80    4.50
   2  -3 -26  168.28    9.10
   2   3 -26  175.68    9.90
   1  -3 -26  106.19    6.20
   1   3 -26  100.89    6.90
   1   3 -26  104.19    5.90
   0  -3  26   44.50    3.30
   0   3 -26   46.50    4.40
   0   3 -26   43.30    3.50
   1  -3  26   22.90    2.50
  -1   3 -26   22.50    2.80
  -1   3 -26   18.80    3.30
   2  -3  26   21.40    2.40
  -2   3 -26   24.90    3.60
  -2   3 -26   32.50    3.30
   2   4 -26   80.19    6.20
   2   4 -26   75.69    5.20
   1   4 -26   44.80    3.60
   1   4 -26   41.80    4.40
   0  -4  26  115.19    6.40
   0   4 -26  116.99    6.60
   0   4 -26  115.79    7.50
   1  -4  26   36.80    3.20
  -1   4 -26   44.80    3.70
  -1   4 -26   45.10    4.60
   2  -4  26    6.20    1.70
  -2   4 -26    2.70    2.20
  -2   4 -26    6.70    2.10
   0  -5  26    0.50    1.40
   0   5 -26    3.60    1.80
   0   5 -26    2.20    2.10
   3   0 -27    3.90    2.20
   2   0 -27    1.30    1.80
   1   0 -27    1.60    1.70
   0   0 -27    8.70    2.20
  -1   0 -27    2.10    1.80
  -2   0 -27    5.40    2.10
   3  -1 -27  137.49    8.20
   3   1 -27  132.19    8.30
   2  -1 -27    3.00    1.80
   2   1 -27    1.50    1.90
   1  -1 -27  372.36   17.50
   1   1 -27  384.66   17.90
   0  -1 -27    7.50    2.00
   0  -1  27    3.80    1.10
   0   1 -27    4.60    2.00
   0   1 -27    7.90    1.50
  -1  -1 -27   18.50    2.90
  -1   1 -27   24.00    3.30
  -1   1 -27   24.10    2.50
  -2  -1 -27   26.20    3.30
  -2   1 -27   24.10    3.70
  -2   1 -27   23.50    3.50
   2  -2 -27   32.70    3.60
   2   2 -27   27.00    3.70
   1  -2 -27    3.70    1.70
   1   2 -27    3.70    1.90
   1   2 -27    4.70    1.50
   0  -2 -27  549.54   23.40
   0  -2  27  547.65   22.50
   0   2 -27  548.35   22.80
   0   2 -27  470.25   23.70
   1  -2  27  148.99    7.20
  -1  -2 -27  136.79    7.90
  -1   2 -27  141.09    7.40
  -1   2 -27  168.38    9.00
   2  -2  27    0.40    1.50
  -2   2 -27    2.30    2.10
  -2   2 -27    1.50    1.50
   2  -3 -27    1.70    1.60
   2   3 -27    2.30    2.10
   1   3 -27    1.70    1.90
   1   3 -27    6.10    1.70
   0  -3  27  141.89    6.90
   0   3 -27  126.29    7.00
   0   3 -27  126.89    8.00
   1  -3  27    3.70    1.30
  -1   3 -27    1.30    1.90
  -1   3 -27    0.10    1.40
   2  -3  27   63.69    4.10
  -2   3 -27   64.69    5.50
  -2   3 -27   65.19    4.60
  -1  -4  27   28.20    3.10
   1   4 -27   21.00    3.60
   1   4 -27   25.60    3.00
   0  -4  27   90.59    5.40
   0   4 -27   89.69    6.60
   0   4 -27   87.09    5.60
   1  -4  27   14.60    2.20
  -1   4 -27   23.10    3.70
  -1   4 -27   14.60    2.50
   2   0 -28   68.89    5.60
   1   0 -28   14.20    2.80
   0   0 -28   87.09    6.10
  -1   0 -28    1.50    1.70
  -2   0 -28  186.18   10.10
   2  -1 -28   51.29    4.60
   2   1 -28   52.79    4.90
   1  -1 -28  127.39    7.40
   1   1 -28  113.59    7.40
   0  -1 -28   12.40    2.50
   0   1 -28    7.40    2.30
  -1  -1 -28    5.30    2.00
  -1   1 -28    6.30    2.30
  -2  -1 -28    3.80    1.90
  -2   1 -28    3.10    2.10
   2  -2 -28    2.20    1.70
   2   2 -28    3.40    2.20
   1  -2 -28   51.69    4.40
   1   2 -28   58.39    5.10
   1   2 -28   60.39    3.90
   0  -2  28    6.80    1.40
   0  -2 -28    6.30    1.90
   0   2 -28    5.10    2.10
   0   2 -28    1.60    1.30
   1  -2  28   30.60    2.70
  -1  -2 -28   31.60    4.30
  -1   2 -28   30.90    4.00
  -1   2 -28   29.40    3.00
  -2   2 -28   35.30    3.20
  -2   2 -28   29.20    4.00
   1   3 -28   49.70    5.00
   1   3 -28   49.90    3.80
   0  -3  28   15.40    2.10
   0   3 -28   19.10    3.30
   0   3 -28   17.40    2.50
   1  -3  28   12.10    1.90
  -1   3 -28    5.90    2.30
  -1   3 -28    9.80    2.00
   2   0 -29   -1.70    1.60
   1   0 -29    6.60    2.20
   0   0 -29    4.80    2.00
  -1   0 -29   -2.30    1.60
   2  -1 -29   35.20    4.10
   2   1 -29   28.40    4.00
   1  -1 -29  247.68   12.60
   1   1 -29  251.97   13.00
   0  -1 -29   36.50    3.90
   0   1 -29   38.20    4.30
  -1  -1 -29   22.70    3.20
  -1   1 -29   19.90    3.30
   1  -2 -29   -0.40    1.50
   1   2 -29    0.20    1.80
   0  -2  29    8.90    1.80
   0  -2 -29    9.40    2.30
   0   2 -29    5.10    2.40
  -1   2 -29    5.00    2.20
   1   0 -30   90.69    6.40
   0   0 -30   92.89    6.40
  -1   0 -30    3.60    2.20
   1  -1 -30    4.90    2.10
   1   1 -30    7.30    2.50
   0  -1 -30   10.70    2.50
   0   1 -30    8.90    2.60
   0   0   0    0.00    0.00
;
_shelx_hkl_checksum     4602
_shelx_res_file
;
TITL N5_a.res in P2(1)/c
    shelx.res
    created by SHELXL-2019/2 at 07:54:29 on 27-Oct-2024
CELL 0.71073 5.6911 7.9862 24.9303 90.000 91.008 90.000
ZERR 4.00 0.0004 0.0004 0.0014 0.000 0.003 0.000
LATT 1
SYMM -x, y+1/2, -z+1/2
SFAC C H O CL N
UNIT 36 40 24 4 4
TEMP -123.000
SIZE 0.150 0.260 0.370
L.S. 34
FMAP 2
PLAN 5
BOND $H
CONF
ACTA
OMIT     0   0   2
HTAB O2 O4
EQIV $1 x-1, y, z
HTAB O6 O3_$1
HTAB N1 O3
HTAB N1 O5
EQIV $2 -x+2, y-1/2, -z+1/2
HTAB C1 O1_$2
EQIV $3 x+1, y, z
HTAB C1 O4_$3
EQIV $4 -x+1, -y+1, -z+1
HTAB C5 O6_$4
EQIV $5 -x+1, -y+2, -z+1
HTAB C8 O1_$5
HTAB C9 O5
WGHT    0.036700    0.480000
FVAR       0.74070
CL1   4    1.303807    0.600400    0.250736    11.00000    0.03224    0.03052 =
         0.02687   -0.00068    0.01274   -0.00243
O1    3    0.892774    0.680165    0.317089    11.00000    0.03008    0.02098 =
         0.03149   -0.00006    0.00798    0.00576
O2    3    0.817516    0.414861    0.341823    11.00000    0.02180    0.02121 =
         0.02298   -0.00474    0.00809    0.00067
H2o   2    0.717438    0.457091    0.360524    11.00000   -1.50000
O3    3    0.629470    0.657035    0.471081    11.00000    0.01130    0.02044 =
         0.02119   -0.00320   -0.00048   -0.00004
O4    3    0.470244    0.513816    0.401782    11.00000    0.01674    0.02446 =
         0.01966   -0.00680    0.00427   -0.00093
O5    3    0.191343    0.776286    0.491409    11.00000    0.01653    0.02840 =
         0.03285   -0.01528    0.00388   -0.00114
O6    3    0.042685    0.569309    0.440290    11.00000    0.01002    0.02505 =
         0.02294   -0.00766    0.00020   -0.00008
H6o   2   -0.089668    0.607524    0.451591    11.00000   -1.50000
N1    5    0.597579    0.861110    0.561667    11.00000    0.02515    0.01647 =
         0.01726   -0.00381    0.00251   -0.00429
H1n   2    0.560658    0.806685    0.532932    11.00000   -1.20000
C1    1    1.147570    0.453798    0.290044    11.00000    0.02183    0.02122 =
         0.02028   -0.00131    0.00337    0.00144
AFIX  23
H1a   2    1.091788    0.361048    0.266754    11.00000   -1.20000
H1b   2    1.255256    0.405946    0.317640    11.00000   -1.20000
AFIX   0
C2    1    0.938783    0.532581    0.317378    11.00000    0.01792    0.02180 =
         0.01503   -0.00324   -0.00126    0.00009
C3    1    0.460561    0.602533    0.442388    11.00000    0.01380    0.01392 =
         0.01600    0.00252    0.00147   -0.00032
C4    1    0.214034    0.658769    0.460950    11.00000    0.01376    0.01774 =
         0.01402    0.00083    0.00018   -0.00037
C5    1    0.803622    0.832230    0.586749    11.00000    0.02205    0.01825 =
         0.02653   -0.00028    0.00551    0.00155
AFIX  43
H5    2    0.908910    0.750929    0.573162    11.00000   -1.20000
AFIX   0
C6    1    0.861691    0.921255    0.632372    11.00000    0.02302    0.02501 =
         0.02506    0.00089   -0.00135   -0.00318
AFIX  43
H6   2    1.007643    0.902500    0.650458    11.00000   -1.20000
AFIX   0
C7    1    0.705142    1.038248    0.651554    11.00000    0.03361    0.02028 =
         0.01981   -0.00346    0.00446   -0.00763
AFIX  43
H7    2    0.743544    1.100904    0.682892    11.00000   -1.20000
AFIX   0
C8    1    0.491873    1.064142    0.625019    11.00000    0.02880    0.01578 =
         0.02643   -0.00002    0.01066    0.00180
AFIX  43
H8    2    0.382242    1.143181    0.638176    11.00000   -1.20000
AFIX   0
C9    1    0.442006    0.973473    0.579382    11.00000    0.01998    0.01936 =
         0.02710    0.00350    0.00112   -0.00094
AFIX  43
H9    2    0.297675    0.990351    0.560428    11.00000   -1.20000
AFIX   0
HKLF 4
REM  N5_a.res in P2(1)/c
REM wR2 = 0.0819, GooF = S = 1.104, Restrained GooF = 1.104 for all data
REM R1 = 0.0308 for 1963 Fo > 4sig(Fo) and 0.0337 for all 2127 data
REM 163 parameters refined using 0 restraints
END
WGHT      0.0367      0.4803
REM Highest difference peak  0.192,  deepest hole -0.316,  1-sigma level  0.066
Q1    1   0.9089  1.1469  0.7213  11.00000  0.05    0.19
Q2    1   0.8228  0.3388  0.2619  11.00000  0.05    0.18
Q3    1   0.6267  0.3575  0.2885  11.00000  0.05    0.18
Q4    1   1.4961  0.3804  0.2707  11.00000  0.05    0.18
Q5    1   0.7014  1.0888  0.7519  11.00000  0.05    0.17
;
_shelx_res_checksum     84915
