# Supplementary material for: Pyridin-1-ium carb­oxy­formate–2-chloro­acetic acid (1/1)
Source: IUCrdata. 2025 Jan 3;10(Pt 1):x241242. doi: 10.1107/S2414314624012422 (PMC11799782; doi:10.1107/S2414314624012422)
Supplement: Supplementary file 2 [file x-10-x241242-Isup2.hkl]

#
# h,k,l, Fc-squared, Fo-squared, sigma(Fo-squared), status flag
#
data_I
_shelx_title ' N5_a.res in P2(1)/c'
_shelx_refln_list_code          4
_shelx_F_calc_maximum      151.64
_exptl_crystal_F_000       544.00
_reflns_d_resolution_high  0.8190

loop_
 _space_group_symop_operation_xyz
 'x, y, z'
 '-x, y+1/2, -z+1/2'
 '-x, -y, -z'
 'x, -y-1/2, z-1/2'

_cell_length_a     5.6911
_cell_length_b     7.9862
_cell_length_c    24.9303
_cell_angle_alpha  90.000
_cell_angle_beta   91.008
_cell_angle_gamma  90.000

_shelx_F_squared_multiplier     1.000

loop_
 _refln_index_h
 _refln_index_k
 _refln_index_l
 _refln_F_squared_calc
 _refln_F_squared_meas
 _refln_F_squared_sigma
 _refln_observed_status
   1   0   0        448.58        482.80        11.44 o
   2   0   0        184.64        195.90         7.71 o
   3   0   0       1129.22       1215.58        29.16 o
   4   0   0          0.29         -0.07         0.94 o
   5   0   0         47.61         40.46         4.92 o
   6   0   0        225.08        246.23        14.03 o
   1   1   0        448.24        438.62         7.40 o
   2   1   0          0.37          1.01         0.37 o
   3   1   0       2925.41       2917.18        44.58 o
   4   1   0          1.83          0.06         0.94 o
   5   1   0        214.08        196.33         9.57 o
   6   1   0         15.68         18.54         2.63 o
   0   2   0       9282.27       7128.68       108.29 o
   1   2   0        970.44       1105.90        15.86 o
   2   2   0       1919.16       2183.89        39.44 o
   3   2   0          2.11          1.87         0.59 o
   4   2   0        468.07        491.74        14.61 o
   5   2   0        658.85        636.02        19.91 o
   6   2   0         39.47         38.24         2.90 o
   1   3   0       1442.65       1483.13        22.70 o
   2   3   0        981.98       1074.06        16.71 o
   3   3   0        158.72        145.27         3.19 o
   4   3   0        720.95        679.67        34.78 o
   5   3   0        316.49        293.28         8.58 o
   6   3   0        155.19        168.14        11.19 o
   0   4   0       2076.00       1999.25        36.06 o
   1   4   0         97.84         97.47         1.69 o
   2   4   0        806.43        874.75        16.25 o
   3   4   0        581.08        589.51        12.75 o
   4   4   0        119.53        118.31         4.24 o
   5   4   0          1.24         -0.67         1.15 o
   6   4   0          6.10          9.35         1.96 o
   1   5   0       1040.43       1099.18        16.01 o
   2   5   0        503.47        556.65        13.44 o
   3   5   0        211.68        208.22         8.99 o
   4   5   0         22.14         30.77         2.16 o
   5   5   0          0.44          0.67         1.19 o
   0   6   0        119.54        110.64         4.51 o
   1   6   0        152.90        151.78         2.98 o
   2   6   0        106.08        106.94         3.22 o
   3   6   0         25.03         22.16         2.64 o
   4   6   0         93.70         93.89         5.06 o
   5   6   0        178.64        193.68         8.41 o
   1   7   0        922.32        888.06        18.86 o
   2   7   0         60.24         61.37         2.42 o
   3   7   0          2.14          1.33         1.26 o
   4   7   0         78.92         77.55         4.93 o
   0   8   0        108.13        105.32         4.96 o
   1   8   0        439.59        450.50        10.34 o
   2   8   0          1.61          1.82         1.68 o
   3   8   0         61.16         73.21         4.66 o
   1   9   0         63.65         66.39         2.93 o
   2   9   0         22.07         24.96         2.37 o
  -6   1   1        418.78        434.38        15.27 o
  -5   1   1         41.08         42.86         2.88 o
  -4   1   1          5.57          7.76         1.91 o
  -3   1   1         53.80         53.61         1.92 o
  -2   1   1       5116.89       5025.48        96.65 o
  -1   1   1        616.58        558.01        10.39 o
   0   1   1       1388.67       1421.40        21.62 o
   1   1   1       1438.65       1357.23        32.88 o
   2   1   1        429.43        408.00         7.07 o
   3   1   1         16.20          9.17         0.70 o
   4   1   1        273.98        267.59         7.53 o
   5   1   1         66.08         63.02         4.05 o
   6   1   1        209.54        208.44         6.98 o
  -6   2   1          0.03          0.74         1.44 o
  -5   2   1          6.32          5.77         1.56 o
  -4   2   1        551.07        532.63        13.74 o
  -3   2   1       1239.36       1255.43        28.13 o
  -2   2   1        124.92        156.14         2.94 o
  -1   2   1        587.67        560.77         8.74 o
   0   2   1       6433.65       5620.98        71.56 o
   1   2   1        677.85        612.11         9.50 o
   2   2   1        446.77        489.31         8.48 o
   3   2   1        804.65        791.97        13.64 o
   4   2   1        275.45        275.29        16.67 o
   5   2   1       1085.37       1128.41        27.81 o
   6   2   1         31.60         28.60         5.02 o
  -6   3   1         20.23         19.40         2.27 o
  -5   3   1         62.83         52.32         3.03 o
  -4   3   1        903.50        881.23        21.74 o
  -3   3   1       1428.15       1390.88        23.51 o
  -2   3   1         10.01         13.94         0.76 o
  -1   3   1         18.16         15.51         0.62 o
   0   3   1          5.71          9.37         0.42 o
   1   3   1        259.62        343.49         5.58 o
   2   3   1        667.47        716.13        11.31 o
   3   3   1        112.67        132.41         2.70 o
   4   3   1        189.26        190.42         9.87 o
   5   3   1          0.34          1.47         1.26 o
   6   3   1          2.48          1.08         1.44 o
  -6   4   1          0.33          2.33         1.58 o
  -5   4   1        118.29        116.99         4.54 o
  -4   4   1        134.70        128.16         4.48 o
  -3   4   1       2313.83       2331.75        47.47 o
  -2   4   1        471.00        529.65         9.29 o
  -1   4   1          9.65          7.19         0.42 o
   0   4   1        165.86        192.75         2.93 o
   1   4   1        413.40        430.56         6.53 o
   2   4   1          2.36          4.64         0.77 o
   3   4   1        114.33        107.10         2.84 o
   4   4   1         26.30         27.88         2.75 o
   5   4   1         27.25         32.85         2.51 o
   6   4   1         21.58         18.77         2.28 o
  -5   5   1         38.11         39.38         2.70 o
  -4   5   1        647.74        654.20        17.55 o
  -3   5   1          5.63          8.49         1.03 o
  -2   5   1          8.30         11.91         0.87 o
  -1   5   1        281.81        286.38         3.99 o
   0   5   1        137.12        140.56         2.76 o
   1   5   1       1110.55       1080.41        15.79 o
   2   5   1        468.45        475.37         9.36 o
   3   5   1        117.91        118.66         4.26 o
   4   5   1       1497.10       1424.01        57.21 o
   5   5   1        175.83        169.72         7.55 o
  -5   6   1         17.32         22.16         3.11 o
  -4   6   1         78.44         78.22         4.62 o
  -3   6   1         75.60         77.34         3.41 o
  -2   6   1        439.21        473.21        10.10 o
  -1   6   1          2.54          8.16         1.00 o
   0   6   1        245.85        261.62         6.20 o
   1   6   1        957.87        988.11        15.55 o
   2   6   1        421.29        413.60         8.36 o
   3   6   1         21.41         21.89         1.99 o
   4   6   1        165.59        155.74         6.93 o
   5   6   1         93.05         78.29         5.16 o
  -4   7   1        103.76         99.58         5.55 o
  -3   7   1         91.90         91.32         3.79 o
  -2   7   1        206.33        209.51         4.81 o
  -1   7   1         63.49         66.15         2.57 o
   0   7   1         46.27         49.76         2.21 o
   1   7   1         95.24         91.86         2.21 o
   2   7   1          3.99          4.36         1.07 o
   3   7   1        130.81        140.45         5.06 o
   4   7   1         54.31         50.76         4.12 o
  -3   8   1        796.49        765.86        19.71 o
  -2   8   1        399.76        404.65         9.66 o
  -1   8   1         19.49         20.91         1.73 o
   0   8   1         30.67         31.52         2.01 o
   1   8   1         32.70         35.32         2.11 o
   2   8   1         39.75         46.40         2.87 o
   3   8   1          1.79          2.98         1.58 o
  -2   9   1        219.65        213.64         6.80 o
  -1   9   1        612.88        609.54        13.76 o
   0   9   1          9.62         11.10         1.59 o
   1   9   1          4.28          4.27         1.34 o
   2   9   1          0.23          1.28         1.49 o
  -6   0   2          0.64         -0.55         2.55 o
  -5   0   2       1539.66       1563.91        65.98 o
  -4   0   2        211.41        213.06        11.30 o
  -3   0   2        626.40        569.10        12.19 o
  -2   0   2       3463.61       3100.60       166.91 o
  -1   0   2       8150.99       6469.38       298.95 o
   1   0   2        343.14        383.38         7.93 o
   2   0   2       1772.87       1749.55        35.36 o
   3   0   2       1119.78       1078.67        22.28 o
   4   0   2         17.37         20.53         2.19 o
   5   0   2       3053.38       3075.82       173.41 o
   6   0   2        105.91         78.19         7.29 o
  -6   1   2          5.00          6.42         2.23 o
  -5   1   2          3.27          2.90         1.38 o
  -4   1   2        271.45        259.77         7.43 o
  -3   1   2        206.31        229.03         4.85 o
  -2   1   2       9421.57       8820.02       159.05 o
  -1   1   2        256.00        268.71         4.32 o
   0   1   2        172.93        219.59         3.43 o
   1   1   2         28.15         26.10         0.74 o
   2   1   2       2511.90       2525.63        38.44 o
   3   1   2         58.43         80.12         2.38 o
   4   1   2        664.76        636.37        16.03 o
   5   1   2        537.35        561.18        14.76 o
   6   1   2         47.85         44.55         5.48 o
  -6   2   2         11.84         12.14         2.00 o
  -5   2   2         55.06         66.95         3.72 o
  -4   2   2         16.32         14.62         1.99 o
  -3   2   2         47.54         47.04         1.66 o
  -2   2   2       3034.86       3088.81        50.72 o
  -1   2   2        382.39        425.14         7.76 o
   0   2   2       3293.58       3171.66        40.32 o
   1   2   2         65.11         40.51         1.03 o
   2   2   2       2808.80       2988.16        53.74 o
   3   2   2        216.00        220.20         4.33 o
   4   2   2        316.31        317.16        22.31 o
   5   2   2        109.79        122.04         5.61 o
   6   2   2        386.29        388.50        11.13 o
  -6   3   2         15.79         18.64         2.24 o
  -5   3   2          5.28          6.45         1.58 o
  -4   3   2        174.37        176.96         5.59 o
  -3   3   2       2735.39       2740.45        99.19 o
  -2   3   2       3389.93       3471.71        52.85 o
  -1   3   2       5751.14       5513.25        95.84 o
   0   3   2          7.88          7.36         0.42 o
   1   3   2        858.71        807.24        12.56 o
   2   3   2        115.23        128.20         2.45 o
   3   3   2        164.02        176.49         3.65 o
   4   3   2       1007.76        989.71        29.39 o
   5   3   2        752.23        708.01        18.09 o
   6   3   2         36.17         31.28         2.95 o
  -6   4   2        140.77        131.45         5.31 o
  -5   4   2         76.78         76.35         3.63 o
  -4   4   2         83.88         78.28         3.39 o
  -3   4   2        116.58        117.51         3.43 o
  -2   4   2        847.24        878.08        13.86 o
  -1   4   2          2.56          5.60         0.41 o
   0   4   2        220.51        205.34         3.11 o
   1   4   2          0.40          1.54         0.40 o
   2   4   2        553.53        507.26         9.83 o
   3   4   2         37.76         50.77         1.81 o
   4   4   2        152.88        138.93         4.64 o
   5   4   2        509.44        486.01        13.05 o
   6   4   2         21.18         23.40         2.56 o
  -5   5   2         28.03         27.05         2.34 o
  -4   5   2        160.68        175.18         5.60 o
  -3   5   2        806.50        825.25        17.54 o
  -2   5   2         61.67         68.04         1.83 o
  -1   5   2         77.40         67.57         1.25 o
   0   5   2         91.34         85.37         1.70 o
   1   5   2        863.94        893.38        13.16 o
   2   5   2        495.91        510.34        10.01 o
   3   5   2         90.98        100.67        13.02 o
   4   5   2        354.17        358.42         9.63 o
   5   5   2          7.80          8.48         2.28 o
  -5   6   2          0.13         -0.60         1.79 o
  -4   6   2        187.47        184.05         7.27 o
  -3   6   2        869.86        861.91        18.26 o
  -2   6   2        493.73        495.63         8.05 o
  -1   6   2        787.41        805.00        13.71 o
   0   6   2        800.52        772.68        13.20 o
   1   6   2        444.14        444.05         6.89 o
   2   6   2        797.96        796.34        15.38 o
   3   6   2         33.49         36.82         3.06 o
   4   6   2        328.99        319.59        19.05 o
   5   6   2          1.79          1.05         1.99 o
  -4   7   2        146.31        151.08         6.98 o
  -3   7   2          2.70          2.36         1.23 o
  -2   7   2         11.65         13.98         1.67 o
  -1   7   2        850.98        836.78        15.99 o
   0   7   2        249.81        223.61         5.63 o
   1   7   2        172.30        170.32         3.37 o
   2   7   2         14.20         14.32         1.71 o
   3   7   2         21.52         24.85         2.39 o
   4   7   2        222.69        234.27         9.37 o
  -3   8   2        271.23        273.24         8.34 o
  -2   8   2         86.95         86.34         3.25 o
  -1   8   2          4.75          5.95         1.26 o
   0   8   2         29.49         31.82         1.95 o
   1   8   2         12.76         18.90         1.65 o
   2   8   2          0.06          2.28         1.42 o
   3   8   2         29.10         33.72         2.91 o
  -2   9   2         70.49         69.94         3.61 o
  -1   9   2        171.09        176.83         5.15 o
   0   9   2          6.10          5.21         1.38 o
   1   9   2          0.03          0.43         1.17 o
   2   9   2        150.85        138.11         5.18 o
  -6   1   3          9.36          6.31         3.10 o
  -5   1   3       1650.14       1638.81        39.60 o
  -4   1   3        924.75        893.15        23.17 o
  -3   1   3        180.56        202.08         5.19 o
  -2   1   3         11.41          9.72         1.25 o
  -1   1   3        534.99        551.67         8.59 o
   0   1   3          2.01          5.86         0.50 o
   1   1   3       9318.58       7876.09       129.52 o
   2   1   3        176.85        160.05         3.07 o
   3   1   3       3306.78       3335.36        70.98 o
   4   1   3        110.51         88.45         3.42 o
   5   1   3        931.84        981.75        49.35 o
   6   1   3         36.49         35.36         2.79 o
  -6   2   3        198.37        190.19        16.31 o
  -5   2   3       2679.49       2637.61        62.57 o
  -4   2   3         23.34         26.08         2.06 o
  -3   2   3        421.58        426.04        10.76 o
  -2   2   3       2689.26       2649.36        40.39 o
  -1   2   3         13.06          9.33         0.46 o
   0   2   3       2145.56       2033.07        33.30 o
   1   2   3        146.82        171.91         3.15 o
   2   2   3        998.15        893.51        19.50 o
   3   2   3       1343.03       1402.51        23.57 o
   4   2   3        558.32        550.15        17.85 o
   5   2   3        190.59        195.57         6.26 o
   6   2   3          2.63          3.42         1.57 o
  -6   3   3          0.97          0.52         1.41 o
  -5   3   3        300.70        292.01        10.72 o
  -4   3   3         29.08         38.29         2.80 o
  -3   3   3        702.33        708.93        15.15 o
  -2   3   3        936.20        982.90        15.35 o
  -1   3   3        303.93        283.05         4.38 o
   0   3   3         17.82         15.79         0.70 o
   1   3   3       2265.53       2293.56        37.71 o
   2   3   3       1465.73       1492.66        24.89 o
   3   3   3        111.66        108.38         2.56 o
   4   3   3         32.50         34.59         5.06 o
   5   3   3          0.01          1.06         1.21 o
   6   3   3          0.01          0.85         1.38 o
  -6   4   3          7.89          6.41         1.77 o
  -5   4   3         31.68         28.21         2.74 o
  -4   4   3         76.03         80.27         3.45 o
  -3   4   3        247.76        242.66         5.92 o
  -2   4   3        260.97        258.02         4.51 o
  -1   4   3        629.46        676.33         9.35 o
   0   4   3         90.53         87.62         1.56 o
   1   4   3        674.54        715.24        10.58 o
   2   4   3       3200.32       3368.67        68.05 o
   3   4   3        235.13        253.39         6.54 o
   4   4   3        244.32        250.15         7.16 o
   5   4   3          9.00         12.92         1.73 o
   6   4   3        121.26        120.75         6.30 o
  -5   5   3        122.40        127.27         4.86 o
  -4   5   3        145.16        137.22         5.07 o
  -3   5   3        172.57        166.50         7.50 o
  -2   5   3          0.38          0.50         0.59 o
  -1   5   3       1572.19       1558.36        21.24 o
   0   5   3        548.28        605.41         9.03 o
   1   5   3        384.22        355.16         5.95 o
   2   5   3       1303.39       1325.52        24.53 o
   3   5   3         19.55         16.01         2.10 o
   4   5   3        156.71        168.93         7.06 o
   5   5   3         40.36         43.01         4.65 o
  -5   6   3         80.91         77.67         5.03 o
  -4   6   3        465.91        469.99        12.46 o
  -3   6   3        174.40        182.53         4.90 o
  -2   6   3          7.27          7.80         0.64 o
  -1   6   3         54.35         57.51         1.63 o
   0   6   3        106.79         94.87         2.24 o
   1   6   3          5.87          5.66         0.63 o
   2   6   3        150.24        138.51         3.26 o
   3   6   3          5.43          3.87         1.79 o
   4   6   3        198.65        195.77         8.15 o
   5   6   3         45.98         48.02         7.11 o
  -4   7   3          0.43          2.31         1.92 o
  -3   7   3         21.38         18.33         1.79 o
  -2   7   3        474.72        500.30        11.30 o
  -1   7   3          0.27          2.62         1.10 o
   0   7   3         52.03         47.58         1.53 o
   1   7   3        105.94        112.62         2.50 o
   2   7   3        235.74        242.86         7.12 o
   3   7   3        173.55        161.54         5.63 o
   4   7   3         55.18         58.75         5.92 o
  -3   8   3          4.26          5.38         1.64 o
  -2   8   3         18.79         18.48         1.75 o
  -1   8   3         22.16         27.01         1.93 o
   0   8   3        901.10        904.34        19.39 o
   1   8   3       1003.57       1019.81        21.69 o
   2   8   3       1228.18       1208.78        25.51 o
   3   8   3         72.53         71.04         3.58 o
  -2   9   3         13.28         13.46         1.68 o
  -1   9   3        108.62        107.91         3.73 o
   0   9   3        103.69        103.08         3.74 o
   1   9   3          0.58         -0.69         1.16 o
   2   9   3         40.28         42.42         2.95 o
  -6   0   4        170.23        158.92        10.75 o
  -5   0   4        601.28        598.34        27.52 o
  -4   0   4          0.72          2.55         2.00 o
  -3   0   4        477.13        488.59        20.06 o
  -2   0   4      14378.30      13027.55       303.57 o
  -1   0   4       1920.13       1733.83        70.59 o
   0   0   4         83.31        107.89         4.56 o
   1   0   4       3565.81       3424.64        79.30 o
   2   0   4         92.41         87.38         2.62 o
   3   0   4       6571.47       6612.52       132.80 o
   4   0   4        455.37        456.01        27.33 o
   5   0   4        750.24        732.76        22.67 o
   6   0   4        252.21        261.18        14.58 o
  -6   1   4         11.73          8.67         2.44 o
  -5   1   4        107.40        105.36         4.34 o
  -4   1   4        148.19        153.09         5.02 o
  -3   1   4        669.56        716.37        13.99 o
  -2   1   4        161.02        184.98         4.39 o
  -1   1   4       2353.72       2322.23        37.98 o
   0   1   4         51.21         44.77         0.95 o
   1   1   4       3011.37       2975.31        53.38 o
   2   1   4        629.95        690.91        10.79 o
   3   1   4        529.51        578.72         9.35 o
   4   1   4        130.96        123.73         4.20 o
   5   1   4         43.87         50.24         2.99 o
   6   1   4        149.45        158.27         5.77 o
  -6   2   4        223.46        199.13         6.91 o
  -5   2   4        309.15        339.27         9.82 o
  -4   2   4        439.40        463.51        23.76 o
  -3   2   4        483.01        514.35        17.56 o
  -2   2   4          9.10         10.65         1.14 o
  -1   2   4       3091.88       3102.39        44.09 o
   0   2   4       5339.70       5013.00       197.89 o
   1   2   4          9.66          7.15         0.44 o
   2   2   4        263.15        298.96         4.98 o
   3   2   4       1770.26       1821.49        30.36 o
   4   2   4         14.29         13.73         1.51 o
   5   2   4         29.62         31.28         2.41 o
   6   2   4         23.84         22.36         2.42 o
  -6   3   4         91.45         92.34         4.32 o
  -5   3   4          2.70          5.46         1.63 o
  -4   3   4       1250.40       1265.57        30.65 o
  -3   3   4        396.58        412.12         9.93 o
  -2   3   4        251.09        255.66         4.43 o
  -1   3   4       1135.36       1125.65        16.22 o
   0   3   4       2062.47       2062.25        33.96 o
   1   3   4        527.68        583.87        10.85 o
   2   3   4       1453.51       1467.07        24.51 o
   3   3   4        125.12        136.12         4.94 o
   4   3   4        744.83        764.81        19.03 o
   5   3   4          0.35          0.86         1.19 o
   6   3   4        506.44        577.54        34.27 o
  -6   4   4          4.87          5.90         1.92 o
  -5   4   4        597.09        595.84        15.70 o
  -4   4   4        732.53        682.44        17.32 o
  -3   4   4        817.30        759.54        21.02 o
  -2   4   4          3.52          6.39         0.60 o
  -1   4   4       3439.22       3675.87        55.84 o
   0   4   4       1249.31       1217.61        16.56 o
   1   4   4        359.73        352.30         5.80 o
   2   4   4          8.92         11.53         0.91 o
   3   4   4        859.27        857.75        21.04 o
   4   4   4         91.72         87.05         3.49 o
   5   4   4        234.29        236.90         7.21 o
   6   4   4         16.98         18.32         3.83 o
  -5   5   4          6.58          5.70         1.58 o
  -4   5   4         10.83         10.87         1.58 o
  -3   5   4         17.79         21.70         1.54 o
  -2   5   4          3.51          4.72         0.63 o
  -1   5   4        138.36        144.36         2.61 o
   0   5   4        264.07        267.40         4.27 o
   1   5   4        401.54        437.37         7.20 o
   2   5   4         60.58         60.35         1.96 o
   3   5   4        457.28        476.00        13.37 o
   4   5   4         79.54         74.76         4.46 o
   5   5   4         96.54         86.66         6.10 o
  -5   6   4        195.59        197.76         8.38 o
  -4   6   4         50.60         57.14         2.97 o
  -3   6   4         69.60         63.94         2.83 o
  -2   6   4          0.80          1.35         0.50 o
  -1   6   4          7.75          9.02         0.78 o
   0   6   4        111.06        120.15         2.47 o
   1   6   4        166.56        168.38         3.03 o
   2   6   4        362.20        370.42         7.67 o
   3   6   4        227.06        229.79         8.74 o
   4   6   4        160.17        141.67         6.67 o
   5   6   4         48.13         51.69         5.19 o
  -4   7   4        237.33        255.16        26.60 o
  -3   7   4         79.70         71.51         5.19 o
  -2   7   4        152.84        143.52         3.56 o
  -1   7   4        750.00        717.34        11.57 o
   0   7   4        374.94        377.13         6.94 o
   1   7   4        318.08        325.34         5.74 o
   2   7   4        582.73        587.49        15.15 o
   3   7   4          5.52          5.07         1.92 o
   4   7   4         90.84         99.23         5.83 o
  -3   8   4          4.72          1.83         1.44 o
  -2   8   4         43.51         39.11         2.34 o
  -1   8   4          4.80          5.08         1.47 o
   0   8   4        173.15        181.45         4.98 o
   1   8   4         15.65         16.39         1.51 o
   2   8   4        365.71        369.40         8.79 o
   3   8   4          1.05          1.82         1.47 o
  -2   9   4          5.38          5.12         1.50 o
  -1   9   4         75.51         76.99         3.12 o
   0   9   4        174.59        173.20         5.01 o
   1   9   4        161.11        154.32         4.64 o
   2   9   4        190.56        191.14         6.37 o
  -6   1   5        228.73        247.11        28.98 o
  -5   1   5         48.26         39.56         3.80 o
  -4   1   5       1907.31       1712.27        86.90 o
  -3   1   5          0.58          2.05         0.55 o
  -2   1   5       1270.48       1344.36        28.37 o
  -1   1   5       5302.69       4767.84        72.51 o
   0   1   5       4959.48       4413.87        88.57 o
   1   1   5      15556.36      12129.98       243.83 o
   2   1   5        155.26        184.64         3.01 o
   3   1   5        246.12        257.17         4.21 o
   4   1   5          1.65          0.68         0.99 o
   5   1   5        236.44        223.76         6.93 o
   6   1   5        247.66        282.83        23.02 o
  -6   2   5         32.48         44.04         3.45 o
  -5   2   5         23.91         16.69         2.13 o
  -4   2   5        281.05        292.53         8.30 o
  -3   2   5          6.93          6.73         0.83 o
  -2   2   5       1875.42       1965.91        30.11 o
  -1   2   5      12248.41      11282.23       169.90 o
   0   2   5      22993.27      17689.20       317.95 o
   1   2   5        121.33        113.07         3.72 o
   2   2   5         81.29         75.23         1.96 o
   3   2   5       2222.62       2316.96        42.05 o
   4   2   5        128.06        134.17         4.51 o
   5   2   5          3.51          2.58         1.32 o
   6   2   5         75.02         66.92         3.69 o
  -6   3   5         96.21         96.87         4.56 o
  -5   3   5          5.28          1.88         1.36 o
  -4   3   5         68.34         73.83         3.23 o
  -3   3   5        357.36        373.38         8.49 o
  -2   3   5        472.39        561.46         9.03 o
  -1   3   5          0.07          0.86         0.40 o
   0   3   5       1040.89       1110.15        20.28 o
   1   3   5        897.30        988.52        20.30 o
   2   3   5        673.57        668.10        11.51 o
   3   3   5        510.10        552.32        17.70 o
   4   3   5          0.73          0.62         1.01 o
   5   3   5          5.75          3.23         1.41 o
   6   3   5         68.29         67.38         3.69 o
  -6   4   5        177.20        186.28         6.69 o
  -5   4   5        651.81        647.37        16.93 o
  -4   4   5         94.63         99.56         3.89 o
  -3   4   5         24.63         22.05         1.46 o
  -2   4   5          1.37          3.91         0.71 o
  -1   4   5        233.30        230.15         4.02 o
   0   4   5       2125.18       2203.87        31.43 o
   1   4   5        199.40        225.41         4.25 o
   2   4   5         11.23         20.47         1.14 o
   3   4   5         94.20         96.62         2.68 o
   4   4   5        614.80        632.57        20.09 o
   5   4   5        113.85        114.66         4.34 o
   6   4   5          0.15          0.73         1.88 o
  -5   5   5         24.06         23.21         2.37 o
  -4   5   5          2.14          3.72         1.28 o
  -3   5   5          0.16          1.84         0.89 o
  -2   5   5         14.33         12.71         0.79 o
  -1   5   5       2645.21       2678.51        40.98 o
   0   5   5          5.55          5.32         0.50 o
   1   5   5        398.75        377.58         5.88 o
   2   5   5         58.38         55.18         2.01 o
   3   5   5        458.05        459.51        12.12 o
   4   5   5        159.88        162.19        12.94 o
   5   5   5         14.79         23.70         5.29 o
  -5   6   5          0.72         -0.16         1.75 o
  -4   6   5         48.65         41.83         2.67 o
  -3   6   5         13.83         18.16         1.96 o
  -2   6   5        121.52        118.64         3.45 o
  -1   6   5         65.51         63.37         1.81 o
   0   6   5        525.83        512.05         8.38 o
   1   6   5        290.41        285.67         4.69 o
   2   6   5        945.62        954.95        18.11 o
   3   6   5          0.03          0.75         1.58 o
   4   6   5         61.03         71.13         4.67 o
   5   6   5          1.79          2.97         2.25 o
  -4   7   5          1.19          5.11         2.12 o
  -3   7   5        381.68        366.84        10.04 o
  -2   7   5        181.98        187.67         4.40 o
  -1   7   5        491.46        491.45         8.86 o
   0   7   5         18.49         23.16         1.58 o
   1   7   5        163.64        152.85         3.43 o
   2   7   5         21.48         24.70         2.17 o
   3   7   5         15.06         16.70         2.58 o
   4   7   5         79.27         82.77         5.24 o
  -3   8   5        108.33        104.53         4.27 o
  -2   8   5          0.08          0.11         1.06 o
  -1   8   5         72.00         68.29         2.52 o
   0   8   5         38.81         42.80         1.91 o
   1   8   5          2.83          2.18         0.96 o
   2   8   5          0.12          0.89         1.07 o
   3   8   5          4.52          3.89         1.63 o
  -2   9   5        281.94        277.06         7.19 o
  -1   9   5         25.49         33.33         3.10 o
   0   9   5        566.31        545.13        12.39 o
   1   9   5         37.25         41.39         2.40 o
   2   9   5        194.50        192.24         8.25 o
  -6   0   6        103.29        117.55         9.30 o
  -5   0   6         67.74         63.98         6.20 o
  -4   0   6         25.55         19.87         3.28 o
  -3   0   6        343.51        333.89        10.89 o
  -2   0   6       1979.73       2255.18        52.71 o
  -1   0   6       5386.95       5454.15       127.53 o
   0   0   6       1162.65       1078.60        30.80 o
   1   0   6      10224.13       8943.91       253.88 o
   2   0   6        441.60        468.62        13.34 o
   3   0   6       1354.88       1210.67        38.23 o
   4   0   6       1845.05       1821.76        52.97 o
   5   0   6        871.50        930.76        28.28 o
   6   0   6         49.28         45.75         5.83 o
  -6   1   6        398.91        420.98        15.21 o
  -5   1   6          3.29          2.92         2.83 o
  -4   1   6       2077.22       2054.79       106.26 o
  -3   1   6        538.28        544.49         9.70 o
  -2   1   6        259.58        259.99         4.54 o
  -1   1   6       1139.14       1126.63        18.82 o
   0   1   6       3357.25       3378.23        78.18 o
   1   1   6        627.33        613.33        16.98 o
   2   1   6       1579.55       1615.29        24.72 o
   3   1   6        192.73        218.15         3.67 o
   4   1   6        986.32        995.71        20.96 o
   5   1   6        115.68        118.15         4.49 o
   6   1   6        209.97        205.72         6.86 o
  -6   2   6         28.79         29.56         3.79 o
  -5   2   6        120.86        100.18         4.23 o
  -4   2   6        112.70        121.44         4.36 o
  -3   2   6          3.23          4.12         0.85 o
  -2   2   6        781.75        849.01        16.81 o
  -1   2   6       1145.93       1182.97        17.02 o
   0   2   6       2365.29       2585.63        42.38 o
   1   2   6        764.19        774.72        23.70 o
   2   2   6        170.15        202.80         4.16 o
   3   2   6        411.86        463.26         9.01 o
   4   2   6          0.87          2.05         1.08 o
   5   2   6          5.24          3.27         1.32 o
   6   2   6          0.73         -0.12         1.34 o
  -6   3   6         47.25         47.83         5.52 o
  -5   3   6         38.44         45.25         4.67 o
  -4   3   6        454.87        442.15        25.98 o
  -3   3   6        105.78        100.03         3.06 o
  -2   3   6        565.55        559.87         9.03 o
  -1   3   6         46.20         44.36         1.17 o
   0   3   6        153.29        143.84         6.74 o
   1   3   6       3745.05       3516.33       222.23 o
   2   3   6         64.90         67.11         1.56 o
   3   3   6         91.51         97.46         5.39 o
   4   3   6        307.89        285.70         7.98 o
   5   3   6        172.33        173.91         5.78 o
   6   3   6         69.46         76.52         5.75 o
  -6   4   6          0.63         -0.87         1.46 o
  -5   4   6         75.01         62.65         3.43 o
  -4   4   6          2.82          2.50         1.22 o
  -3   4   6        710.82        736.60        15.79 o
  -2   4   6       1537.79       1616.40        33.64 o
  -1   4   6        191.28        221.20         3.90 o
   0   4   6        789.82        813.68        13.80 o
   1   4   6          1.32          3.83         1.18 o
   2   4   6        355.87        336.19         7.48 o
   3   4   6        360.46        360.59         7.34 o
   4   4   6        104.89        105.49         5.92 o
   5   4   6        520.65        549.61        18.27 o
   6   4   6          6.81          6.02         2.36 o
  -5   5   6         84.71         90.24         4.11 o
  -4   5   6          2.75          5.94         1.40 o
  -3   5   6          3.38          4.07         0.98 o
  -2   5   6        157.10        173.96         3.46 o
  -1   5   6        710.03        723.03        12.40 o
   0   5   6        346.54        392.42         6.50 o
   1   5   6         94.92        116.48         2.36 o
   2   5   6         26.50         26.91         1.48 o
   3   5   6        643.92        624.51        15.91 o
   4   5   6          6.30          6.23         2.10 o
   5   5   6        257.73        243.79         9.75 o
  -5   6   6        269.51        290.39         8.84 o
  -4   6   6          2.19          3.93         1.53 o
  -3   6   6       2177.55       2139.08        68.61 o
  -2   6   6         32.12         30.92         1.77 o
  -1   6   6        106.11        114.91         2.65 o
   0   6   6         25.70         26.28         1.09 o
   1   6   6         12.05          9.92         0.71 o
   2   6   6         21.93         26.79         1.48 o
   3   6   6        344.37        338.81        16.40 o
   4   6   6         38.60         34.78         6.38 o
   5   6   6        521.08        533.54        18.21 o
  -4   7   6         92.83         93.87         5.24 o
  -3   7   6        161.17        157.97         5.19 o
  -2   7   6        405.18        385.57         7.92 o
  -1   7   6        462.90        477.62         8.68 o
   0   7   6         16.55         23.98         1.28 o
   1   7   6          3.19          3.55         0.82 o
   2   7   6        150.97        155.50         4.44 o
   3   7   6        960.71        945.65        29.00 o
   4   7   6        270.45        271.93        14.40 o
  -3   8   6          0.29          0.97         1.37 o
  -2   8   6          4.33          5.96         1.29 o
  -1   8   6         43.68         50.17         2.50 o
   0   8   6        257.26        265.67         5.85 o
   1   8   6        114.49        117.40         3.32 o
   2   8   6         16.82         17.72         1.68 o
   3   8   6         18.13         19.04         2.31 o
  -2   9   6         38.44         40.26         2.59 o
  -1   9   6         24.94         26.99         2.06 o
   0   9   6        154.97        163.09         4.81 o
   1   9   6         67.67         71.19         3.89 o
   2   9   6          7.91          8.66         2.51 o
  -6   1   7        508.69        506.07        27.16 o
  -5   1   7        441.47        447.00        15.40 o
  -4   1   7         57.09         56.15         3.80 o
  -3   1   7        183.82        190.44         4.96 o
  -2   1   7       3523.26       3561.29        58.52 o
  -1   1   7       1332.22       1330.31        22.88 o
   0   1   7       2645.93       2756.84        55.31 o
   1   1   7       7420.02       6806.55       136.53 o
   2   1   7         77.17         94.44         2.15 o
   3   1   7         49.54         53.23         1.41 o
   4   1   7        599.80        603.67        13.16 o
   5   1   7        316.78        304.59         8.76 o
   6   1   7          8.84         14.85         2.07 o
  -6   2   7        561.19        589.37        20.04 o
  -5   2   7          6.13          4.80         1.43 o
  -4   2   7        269.41        304.17        24.49 o
  -3   2   7        288.35        287.78         7.48 o
  -2   2   7       8060.35       7876.47       119.77 o
  -1   2   7         10.00         18.73         0.81 o
   0   2   7         35.56         42.66         1.20 o
   1   2   7        100.53        101.23         2.50 o
   2   2   7        565.41        509.68         9.66 o
   3   2   7          0.24          5.34         0.81 o
   4   2   7         65.29         59.77         2.80 o
   5   2   7        720.09        721.64        32.68 o
   6   2   7          2.75          6.18         1.68 o
  -6   3   7          5.84          7.78         1.93 o
  -5   3   7        340.44        349.22        16.33 o
  -4   3   7        260.95        291.53         8.37 o
  -3   3   7        219.75        224.67         6.84 o
  -2   3   7        115.59        106.67         2.08 o
  -1   3   7        147.16        160.85         2.94 o
   0   3   7        708.51        746.02        15.35 o
   1   3   7        441.80        440.02        10.86 o
   2   3   7         79.94         78.75         2.25 o
   3   3   7         56.87         65.62         2.25 o
   4   3   7        441.34        435.71        14.35 o
   5   3   7        424.59        429.37        14.59 o
   6   3   7          9.35          8.35         2.32 o
  -6   4   7          0.01         -1.44         1.44 o
  -5   4   7         51.44         58.90         3.52 o
  -4   4   7        161.61        150.40         5.14 o
  -3   4   7         88.73         90.76         2.93 o
  -2   4   7       2089.78       2149.71        35.64 o
  -1   4   7       1518.19       1557.49        24.05 o
   0   4   7       1979.66       1982.12        35.96 o
   1   4   7        283.78        293.54         5.61 o
   2   4   7        140.47        152.60         3.84 o
   3   4   7         10.72         11.77         0.99 o
   4   4   7       1694.88       1675.24        73.90 o
   5   4   7        416.29        399.80        30.53 o
   6   4   7         11.45         12.42         2.67 o
  -5   5   7         18.27         15.81         3.38 o
  -4   5   7        129.28        143.58         5.49 o
  -3   5   7       1368.23       1364.44        28.32 o
  -2   5   7       1179.38       1161.98        24.17 o
  -1   5   7        477.70        501.38         8.80 o
   0   5   7          5.24          5.53         0.54 o
   1   5   7        169.00        154.70         3.28 o
   2   5   7          3.52          3.82         0.85 o
   3   5   7        575.81        585.14        14.62 o
   4   5   7        198.23        179.49         7.55 o
   5   5   7        205.18        187.30         8.15 o
  -5   6   7        205.13        210.51         7.02 o
  -4   6   7         44.31         39.54         2.75 o
  -3   6   7        920.84        913.70        22.55 o
  -2   6   7         95.60         89.90         2.95 o
  -1   6   7        193.32        200.13         4.05 o
   0   6   7         37.79         30.47         1.16 o
   1   6   7        161.89        156.59         4.07 o
   2   6   7         19.64         26.15         1.45 o
   3   6   7          2.40          2.55         2.55 o
   4   6   7        161.86        170.77        10.02 o
   5   6   7        154.62        154.74        10.30 o
  -4   7   7          4.97          5.45         2.05 o
  -3   7   7        240.08        257.17         7.49 o
  -2   7   7          3.13          5.02         0.97 o
  -1   7   7         42.66         45.38         1.70 o
   0   7   7        701.61        676.13        11.01 o
   1   7   7         39.12         38.37         1.81 o
   2   7   7        202.35        212.40         5.64 o
   3   7   7        334.25        321.03         9.50 o
   4   7   7         38.15         43.56         5.29 o
  -3   8   7        371.95        346.09         9.84 o
  -2   8   7        294.96        300.38         8.55 o
  -1   8   7          0.01          0.12         0.98 o
   0   8   7        687.30        675.71        13.21 o
   1   8   7        110.63        107.87         3.57 o
   2   8   7        378.06        374.47         9.00 o
   3   8   7         36.63         38.30         3.01 o
  -2   9   7         10.31         10.45         1.95 o
  -1   9   7        287.04        298.89         8.85 o
   0   9   7          0.12          1.63         1.47 o
   1   9   7         41.85         43.43         5.38 o
   2   9   7          2.54          3.28         2.45 o
  -6   0   8        910.61        883.56        40.10 o
  -5   0   8       1487.47       1427.22        60.88 o
  -4   0   8          6.64          5.10         2.37 o
  -3   0   8        912.38        920.17        27.58 o
  -2   0   8       3280.10       3274.19        97.69 o
  -1   0   8        300.23        311.51         7.82 o
   0   0   8        415.54        338.22        19.32 o
   1   0   8       4991.59       5043.26       143.31 o
   2   0   8       5541.24       5459.25       184.34 o
   3   0   8        189.87        219.37         5.92 o
   4   0   8        266.91        290.55        14.86 o
   5   0   8         12.99         11.84         2.05 o
   6   0   8        259.03        239.24         9.18 o
  -6   1   8         22.66         16.81         3.16 o
  -5   1   8          0.34          0.55         1.79 o
  -4   1   8          7.83          9.48         1.99 o
  -3   1   8         43.67         51.75         2.53 o
  -2   1   8        145.48        159.25         3.54 o
  -1   1   8       2857.11       2638.62        43.32 o
   0   1   8       2865.87       2794.35        86.96 o
   1   1   8       2854.73       2906.57        58.25 o
   2   1   8        288.51        344.24         6.06 o
   3   1   8         25.50         20.56         1.01 o
   4   1   8        135.39        126.58         3.64 o
   5   1   8        302.44        300.48         9.46 o
   6   1   8          6.18          8.05         1.76 o
  -6   2   8         11.33         15.98         3.06 o
  -5   2   8        354.53        337.43        17.41 o
  -4   2   8        397.05        433.58        31.57 o
  -3   2   8          0.39          1.14         0.79 o
  -2   2   8        132.87        159.88         3.01 o
  -1   2   8        384.54        445.80         6.67 o
   0   2   8         30.34         32.20         2.05 o
   1   2   8        779.55        784.75        18.62 o
   2   2   8        883.59        909.31        23.20 o
   3   2   8          6.60          5.08         0.82 o
   4   2   8         98.59         89.22         4.41 o
   5   2   8        253.70        250.05         7.51 o
   6   2   8         10.51          8.21         1.77 o
  -6   3   8        274.15        243.90         8.12 o
  -5   3   8        244.82        219.95         7.10 o
  -4   3   8        813.42        862.37        50.64 o
  -3   3   8         47.66         40.82         2.16 o
  -2   3   8        882.14        908.11        13.38 o
  -1   3   8          0.51          3.39         0.86 o
   0   3   8         34.12         31.67         1.60 o
   1   3   8        384.84        351.41         8.89 o
   2   3   8       2146.46       2155.65        50.23 o
   3   3   8       1204.78       1241.00        25.67 o
   4   3   8        658.92        673.46        21.12 o
   5   3   8          2.18          3.84         1.92 o
   6   3   8         15.79         14.35         3.46 o
  -6   4   8        101.64         95.69         4.68 o
  -5   4   8        928.01        898.06        31.04 o
  -4   4   8          1.30          0.65         1.10 o
  -3   4   8        586.73        583.30        12.75 o
  -2   4   8        355.13        338.72         6.19 o
  -1   4   8        420.20        482.23         7.34 o
   0   4   8          5.20          3.38         0.53 o
   1   4   8        120.36        112.22         2.44 o
   2   4   8         46.41         37.94         3.83 o
   3   4   8        678.96        685.25        14.53 o
   4   4   8          4.74          2.42         1.75 o
   5   4   8        111.45        121.46         6.12 o
   6   4   8         18.99         22.38         3.23 o
  -5   5   8        211.84        206.75         6.91 o
  -4   5   8          8.16          5.45         1.49 o
  -3   5   8         81.57         80.49         3.26 o
  -2   5   8        103.24        112.17         3.34 o
  -1   5   8         23.44         29.51         1.13 o
   0   5   8        232.01        252.49         4.40 o
   1   5   8         54.72         52.71         1.57 o
   2   5   8          5.31         10.36         1.17 o
   3   5   8        377.66        389.02        10.02 o
   4   5   8          2.40          4.66         1.99 o
   5   5   8         68.92         65.98         4.77 o
  -5   6   8         78.81         94.72         4.40 o
  -4   6   8         84.43         85.80         3.81 o
  -3   6   8        165.88        163.61         4.35 o
  -2   6   8        121.26        123.58         3.23 o
  -1   6   8         19.28         21.10         1.12 o
   0   6   8       1177.18       1232.62        19.27 o
   1   6   8          7.87          6.66         0.75 o
   2   6   8        834.25        778.07        15.01 o
   3   6   8         88.15         97.31         6.93 o
   4   6   8         12.67         10.02         3.10 o
   5   6   8         87.78         92.03         7.47 o
  -4   7   8        145.05        133.61         5.38 o
  -3   7   8        213.54        233.98         6.97 o
  -2   7   8         43.84         45.59         1.98 o
  -1   7   8         12.96         11.26         1.01 o
   0   7   8        709.95        691.73        11.29 o
   1   7   8        245.16        238.25         6.06 o
   2   7   8       1001.03        999.80        21.38 o
   3   7   8        331.51        336.31         9.85 o
   4   7   8          0.05         -0.36         2.73 o
  -3   8   8         62.08         64.72         3.93 o
  -2   8   8        160.55        164.21         5.44 o
  -1   8   8        179.22        167.71         4.20 o
   0   8   8         33.95         39.57         1.92 o
   1   8   8        408.96        397.74         9.37 o
   2   8   8          2.26          5.17         1.70 o
   3   8   8         35.10         34.84         2.93 o
  -1   9   8          1.64          0.15         1.47 o
   0   9   8        178.06        169.57         7.46 o
   1   9   8          5.45          1.52         2.12 o
  -6   1   9          9.05          6.43         2.51 o
  -5   1   9         66.46         47.75         4.06 o
  -4   1   9       1534.46       1570.97        46.59 o
  -3   1   9       1011.31       1069.14        64.69 o
  -2   1   9         41.86         42.01         1.36 o
  -1   1   9       2431.28       2317.30        64.60 o
   0   1   9        896.16        873.41        20.58 o
   1   1   9       1629.93       1727.53        39.99 o
   2   1   9        152.07        152.98         2.97 o
   3   1   9        178.97        174.96         3.79 o
   4   1   9        403.27        435.90        21.46 o
   5   1   9          1.53          1.66         1.28 o
   6   1   9          5.42          3.80         1.53 o
  -6   2   9         16.73         11.62         2.83 o
  -5   2   9        387.86        347.52        22.60 o
  -4   2   9        187.51        177.35         5.76 o
  -3   2   9        996.04        962.53        20.30 o
  -2   2   9       1572.68       1593.40        24.58 o
  -1   2   9       1701.19       1737.03        24.88 o
   0   2   9        334.45        308.84         7.68 o
   1   2   9         16.43         19.32         2.00 o
   2   2   9       1105.06       1160.49        21.27 o
   3   2   9       1577.03       1623.38        38.27 o
   4   2   9        537.32        570.23        27.89 o
   5   2   9          7.38          9.62         1.97 o
   6   2   9        213.07        216.10         8.85 o
  -6   3   9        100.82         82.34         6.56 o
  -5   3   9         13.81         14.16         2.01 o
  -4   3   9         18.64         20.60         2.02 o
  -3   3   9        839.75        830.03        17.68 o
  -2   3   9          4.98          8.42         0.67 o
  -1   3   9       1027.52       1048.35        16.31 o
   0   3   9        858.15        892.00        25.83 o
   1   3   9       1270.38       1322.45        24.12 o
   2   3   9        440.96        448.20        10.90 o
   3   3   9        246.98        231.77         6.27 o
   4   3   9        219.42        215.52         8.20 o
   5   3   9        147.78        149.28         6.72 o
   6   3   9        356.11        356.20        13.04 o
  -6   4   9          7.82          9.77         2.11 o
  -5   4   9         65.12         74.41         3.83 o
  -4   4   9        194.06        185.11         6.02 o
  -3   4   9        163.35        169.70         4.52 o
  -2   4   9       2013.89       1950.48        42.25 o
  -1   4   9        478.96        482.44         8.41 o
   0   4   9         41.74         46.27         1.41 o
   1   4   9        644.81        675.18        11.67 o
   2   4   9         24.55         23.73         1.06 o
   3   4   9         36.18         38.64         1.68 o
   4   4   9         60.19         74.00         5.65 o
   5   4   9         66.65         68.36         4.55 o
  -5   5   9          0.62          2.19         1.51 o
  -4   5   9        512.64        526.55        14.02 o
  -3   5   9        499.78        463.77        10.35 o
  -2   5   9        642.73        609.57        14.65 o
  -1   5   9         24.78         30.22         1.64 o
   0   5   9        275.57        277.54         5.25 o
   1   5   9        808.49        812.27        15.28 o
   2   5   9       2373.51       2286.57        46.49 o
   3   5   9          0.99          0.93         0.91 o
   4   5   9          2.18          2.92         2.37 o
   5   5   9         50.21         45.93         5.29 o
  -5   6   9        421.33        423.87        12.14 o
  -4   6   9         98.52         79.90         3.69 o
  -3   6   9          0.06          2.21         1.19 o
  -2   6   9         84.55         88.91         2.62 o
  -1   6   9        139.69        158.75         3.68 o
   0   6   9       1306.64       1286.16        20.09 o
   1   6   9         23.28         19.67         1.07 o
   2   6   9        344.88        341.23         7.15 o
   3   6   9        302.29        296.15        14.76 o
   4   6   9         41.28         42.47         4.92 o
   5   6   9          0.02         -0.18         2.55 o
  -4   7   9        159.36        151.07         5.46 o
  -3   7   9         12.10          9.49         1.59 o
  -2   7   9        103.46        102.49         2.96 o
  -1   7   9         94.34         96.95         2.50 o
   0   7   9        711.18        700.64        13.52 o
   1   7   9          8.80          9.71         1.35 o
   2   7   9        878.87        883.00        19.05 o
   3   7   9        122.76        134.77         5.26 o
   4   7   9         29.90         25.52         4.56 o
  -3   8   9         43.49         47.57         4.92 o
  -2   8   9         39.96         41.62         2.43 o
  -1   8   9        152.35        145.58         3.79 o
   0   8   9        329.84        318.73         6.85 o
   1   8   9          4.79          3.73         1.57 o
   2   8   9          0.52          2.39         1.56 o
   3   8   9        102.04        108.43         4.83 o
  -1   9   9          7.64         13.17         2.70 o
   0   9   9          7.28          7.75         2.46 o
   1   9   9         41.18         43.10         4.05 o
  -6   0  10         61.51         55.41         7.29 o
  -5   0  10        251.62        265.55        14.58 o
  -4   0  10          1.23          2.73         2.55 o
  -3   0  10       3017.77       3056.91        88.27 o
  -2   0  10        659.41        674.83        14.21 o
  -1   0  10         33.09         36.58         2.39 o
   0   0  10       5075.53       4752.25       134.67 o
   1   0  10       1271.27       1271.40        51.22 o
   2   0  10       7826.47       7606.15       176.28 o
   3   0  10       2564.32       2637.05        75.26 o
   4   0  10        155.13        153.27         8.02 o
   5   0  10         24.31         21.69         3.28 o
   6   0  10        132.67        108.07         7.11 o
  -6   1  10        220.83        224.04        11.94 o
  -5   1  10        249.90        247.14        13.85 o
  -4   1  10        258.11        250.39        14.31 o
  -3   1  10        112.93        109.96         3.39 o
  -2   1  10        794.44        856.20        22.29 o
  -1   1  10       4288.01       4300.89        61.09 o
   0   1  10        814.45        901.87        18.47 o
   1   1  10          3.08         10.86         0.77 o
   2   1  10        187.45        182.87         5.50 o
   3   1  10        141.50        147.51         3.32 o
   4   1  10        201.72        197.77         6.89 o
   5   1  10        616.60        587.02        28.25 o
   6   1  10          7.55          8.84         2.64 o
  -6   2  10         26.71         23.80         3.47 o
  -5   2  10         15.23         18.62         2.90 o
  -4   2  10          8.59          9.61         2.05 o
  -3   2  10        480.61        503.89        13.09 o
  -2   2  10       1790.24       1844.62        28.40 o
  -1   2  10       1373.21       1353.81        22.63 o
   0   2  10        862.50        850.24        20.23 o
   1   2  10        337.98        333.52        14.58 o
   2   2  10        676.00        749.13        13.98 o
   3   2  10          0.71          1.28         1.24 o
   4   2  10         20.66         20.41         2.92 o
   5   2  10         23.56         27.98         2.80 o
   6   2  10         19.37         15.88         2.66 o
  -6   3  10         32.60         39.79         4.28 o
  -5   3  10          1.74          0.73         1.39 o
  -4   3  10        147.98        151.73         5.19 o
  -3   3  10        244.19        254.37         6.23 o
  -2   3  10          3.84          8.06         0.70 o
  -1   3  10       8885.66       8822.96       133.91 o
   0   3  10         20.49         17.65         3.43 o
   1   3  10        738.20        719.75        15.12 o
   2   3  10         12.00         14.88         0.97 o
   3   3  10        274.42        253.73         6.79 o
   4   3  10        204.55        210.87        10.94 o
   5   3  10         14.49         14.76         3.10 o
   6   3  10          6.27         11.12         3.10 o
  -5   4  10         83.32         85.26         4.05 o
  -4   4  10        110.63        115.32         3.83 o
  -3   4  10        435.63        410.92         9.38 o
  -2   4  10        146.08        164.58         3.81 o
  -1   4  10       1102.81       1085.00        19.42 o
   0   4  10       5285.79       5130.67       156.35 o
   1   4  10         58.37         55.18         1.50 o
   2   4  10        291.80        271.94         6.02 o
   3   4  10         70.39         73.27         2.29 o
   4   4  10          0.29          1.82         2.37 o
   5   4  10          5.70          6.20         2.55 o
  -5   5  10        101.75        102.64         4.54 o
  -4   5  10         23.42         29.34         3.53 o
  -3   5  10        606.32        621.07        13.65 o
  -2   5  10        234.13        239.53         5.91 o
  -1   5  10        127.41        124.29         2.67 o
   0   5  10        352.39        333.64         6.23 o
   1   5  10         17.94         22.02         1.28 o
   2   5  10          0.51          2.97         0.73 o
   3   5  10          0.84          3.20         1.11 o
   4   5  10        619.00        580.66        26.25 o
   5   5  10        139.43        131.95         8.75 o
  -5   6  10        908.44        945.14        24.19 o
  -4   6  10          0.89          1.98         1.39 o
  -3   6  10         14.53         11.16         1.60 o
  -2   6  10         17.13         22.17         1.45 o
  -1   6  10         42.33         44.87         1.65 o
   0   6  10       1340.46       1381.10        23.23 o
   1   6  10        106.65         95.61         3.07 o
   2   6  10        117.55        115.99         3.53 o
   3   6  10         14.25         12.94         3.28 o
   4   6  10        133.68        132.31         8.75 o
  -4   7  10        122.80        122.55         4.84 o
  -3   7  10         33.78         41.61         3.60 o
  -2   7  10        465.51        469.78         9.51 o
  -1   7  10        192.11        181.30         4.31 o
   0   7  10          5.78          7.00         1.09 o
   1   7  10        376.28        364.50         8.60 o
   2   7  10        442.13        445.03        12.31 o
   3   7  10          2.73          3.59         1.78 o
   4   7  10          1.51          3.10         3.10 o
  -3   8  10          9.13         11.12         2.92 o
  -2   8  10        108.17        107.04         4.16 o
  -1   8  10         73.81         70.45         2.84 o
   0   8  10          2.05          4.59         1.42 o
   1   8  10         14.60         17.41         2.19 o
   2   8  10          0.06          0.29         1.53 o
   3   8  10         32.63         41.52         3.29 o
  -1   9  10         14.09         21.65         3.16 o
   0   9  10         67.41         64.53         4.90 o
   1   9  10        161.76        152.30         7.15 o
  -6   1  11         30.48         44.68         4.64 o
  -5   1  11        100.06        105.60         5.80 o
  -4   1  11       1053.08       1119.60       122.92 o
  -3   1  11         10.03          8.43         1.43 o
  -2   1  11        100.03         96.55         2.61 o
  -1   1  11          3.34          5.85         0.55 o
   0   1  11        204.49        245.09         5.45 o
   1   1  11        195.51        182.76         5.60 o
   2   1  11       1828.81       1738.63        37.64 o
   3   1  11        146.84        137.58         3.47 o
   4   1  11        813.41        797.17        23.78 o
   5   1  11        575.85        573.55        25.34 o
   6   1  11          5.03          8.57         2.73 o
  -6   2  11          1.37          0.73         2.19 o
  -5   2  11        142.27        154.19         7.28 o
  -4   2  11        153.31        146.81         6.64 o
  -3   2  11       1270.32       1327.81        32.06 o
  -2   2  11        477.38        494.94         8.87 o
  -1   2  11         60.02         61.75         1.82 o
   0   2  11       1821.40       1795.28        51.88 o
   1   2  11       1343.63       1441.08        58.69 o
   2   2  11         53.32         40.58         2.42 o
   3   2  11          1.03          0.52         0.99 o
   4   2  11        217.69        223.81        11.12 o
   5   2  11        534.92        550.59        24.61 o
   6   2  11          9.30         10.57         3.10 o
  -6   3  11        263.03        284.47        11.59 o
  -5   3  11        209.92        204.14         8.76 o
  -4   3  11         49.77         43.62         2.68 o
  -3   3  11         47.32         43.67         2.47 o
  -2   3  11          0.03          2.42         0.54 o
  -1   3  11       1027.56       1099.67        17.20 o
   0   3  11        797.57        998.67        75.00 o
   1   3  11         87.73         81.53         3.67 o
   2   3  11        275.40        288.03         8.18 o
   3   3  11        169.26        156.49         4.57 o
   4   3  11        503.88        494.99        22.24 o
   5   3  11          7.45         13.31         2.92 o
   6   3  11          0.25          0.00         2.19 o
  -5   4  11         63.69         49.73         5.68 o
  -4   4  11         27.46         34.66         3.79 o
  -3   4  11        651.37        655.62        14.25 o
  -2   4  11         68.55         76.27         2.24 o
  -1   4  11        132.19        142.11         2.85 o
   0   4  11        733.10        717.97        15.20 o
   1   4  11         61.32         73.63         1.89 o
   2   4  11        287.17        276.75         6.11 o
   3   4  11         52.33         48.40         1.79 o
   4   4  11          1.62          3.83         2.37 o
   5   4  11        175.90        165.48         9.84 o
  -5   5  11        407.69        437.14        14.07 o
  -4   5  11        491.66        496.92        13.42 o
  -3   5  11        132.79        125.18         4.46 o
  -2   5  11       1175.57       1154.67        24.21 o
  -1   5  11        228.96        230.17         4.40 o
   0   5  11         53.18         69.48         2.35 o
   1   5  11        173.62        177.78         3.95 o
   2   5  11          5.14          8.05         0.69 o
   3   5  11          1.13          1.22         1.24 o
   4   5  11        625.45        612.20        27.52 o
   5   5  11         24.59         31.90         4.56 o
  -4   6  11          0.70          0.92         1.39 o
  -3   6  11         82.86         85.22         3.61 o
  -2   6  11        421.26        422.57         8.59 o
  -1   6  11        249.22        237.50         5.10 o
   0   6  11         48.47         53.92         2.14 o
   1   6  11        129.61        124.06         3.65 o
   2   6  11         22.41         24.61         2.42 o
   3   6  11        455.88        445.62        20.78 o
   4   6  11         93.80         90.77         7.11 o
  -4   7  11          4.74          6.17         1.62 o
  -3   7  11          4.36          3.73         1.44 o
  -2   7  11         55.52         59.68         2.50 o
  -1   7  11         23.60         26.46         1.77 o
   0   7  11          0.13          0.86         1.01 o
   1   7  11         19.07         20.12         1.69 o
   2   7  11         23.02         26.32         2.53 o
   3   7  11         24.12         24.44         2.58 o
   4   7  11         28.38         31.68         3.76 o
  -3   8  11        187.69        189.91        10.39 o
  -2   8  11         77.80         74.43         3.46 o
  -1   8  11          9.36         10.45         1.61 o
   0   8  11        342.90        341.06         9.89 o
   1   8  11        242.16        228.53         7.33 o
   2   8  11         42.40         48.99         4.07 o
   3   8  11        296.35        296.03         9.42 o
   0   9  11          0.46         -1.82         2.06 o
  -6   0  12         45.11         45.39         6.74 o
  -5   0  12         56.75         59.79         6.38 o
  -4   0  12       2015.68       1934.06        80.75 o
  -3   0  12       3263.10       3482.79       235.84 o
  -2   0  12       2095.37       2130.44        43.31 o
  -1   0  12        384.36        451.76         9.68 o
   0   0  12       2254.60       2180.28        62.31 o
   1   0  12        575.01        645.53        26.43 o
   2   0  12        820.75        707.80        17.04 o
   3   0  12        895.66        966.95        28.23 o
   4   0  12        314.62        284.31        13.12 o
   5   0  12        131.62        157.46         8.57 o
   6   0  12          4.59          1.46         2.00 o
  -6   1  12        121.79        145.57         7.67 o
  -5   1  12         12.23         20.02         3.03 o
  -4   1  12        138.44        144.83         6.57 o
  -3   1  12        169.53        182.71         9.56 o
  -2   1  12        668.72        654.51        19.28 o
  -1   1  12       1349.82       1333.19        19.32 o
   0   1  12       1848.03       1868.22        37.84 o
   1   1  12        636.77        620.77        17.98 o
   2   1  12         48.65         46.51         1.31 o
   3   1  12         31.63         34.90         1.64 o
   4   1  12        597.15        585.10        17.78 o
   5   1  12        312.43        299.25        14.40 o
   6   1  12         20.27         24.97         3.83 o
  -6   2  12          7.33          8.17         2.77 o
  -5   2  12          0.45          3.62         2.12 o
  -4   2  12        313.14        327.78        22.05 o
  -3   2  12        160.24        163.06         7.76 o
  -2   2  12        198.87        203.47         4.44 o
  -1   2  12        441.15        444.03         7.22 o
   0   2  12         20.85         20.42         2.83 o
   1   2  12       1011.03       1073.52        31.32 o
   2   2  12        161.01        156.22         3.76 o
   3   2  12        637.38        626.29        15.48 o
   4   2  12         27.15         19.69         2.92 o
   5   2  12         67.56         77.10         5.83 o
   6   2  12        168.99        164.39         9.84 o
  -6   3  12        414.19        469.30        17.01 o
  -5   3  12         25.47         31.36         3.61 o
  -4   3  12         10.39          7.53         1.43 o
  -3   3  12        219.60        225.79         5.72 o
  -2   3  12        206.80        190.59         3.81 o
  -1   3  12       1241.79       1194.75        20.06 o
   0   3  12         25.70         25.83         1.90 o
   1   3  12       2121.99       2062.71        41.94 o
   2   3  12          7.04          7.92         0.73 o
   3   3  12         19.97         18.34         1.33 o
   4   3  12        387.59        342.27        16.22 o
   5   3  12        188.98        177.15        10.02 o
  -5   4  12        123.93        121.10         5.03 o
  -4   4  12        167.78        147.06         5.19 o
  -3   4  12       1416.87       1392.19        45.21 o
  -2   4  12       1780.53       1760.53        32.28 o
  -1   4  12        276.83        309.64         5.60 o
   0   4  12          7.11         11.72         1.00 o
   1   4  12          7.45          6.76         0.74 o
   2   4  12          2.77          2.10         0.51 o
   3   4  12          2.01          2.02         0.69 o
   4   4  12        153.57        143.61         8.57 o
   5   4  12        144.99        153.27         9.48 o
  -5   5  12         20.73         29.64         4.41 o
  -4   5  12        182.19        172.54         5.90 o
  -3   5  12        594.91        591.06        15.24 o
  -2   5  12        341.83        347.83         8.14 o
  -1   5  12        845.77        876.81        14.94 o
   0   5  12        182.43        163.62         4.28 o
   1   5  12        387.83        381.47         8.65 o
   2   5  12        304.26        284.13         4.92 o
   3   5  12        117.79        125.75         7.84 o
   4   5  12        729.71        691.65        30.80 o
   5   5  12          1.69          4.56         2.73 o
  -4   6  12          4.05          3.03         1.53 o
  -3   6  12        363.30        368.25        10.15 o
  -2   6  12        891.25        902.36        17.14 o
  -1   6  12         63.26         66.25         2.01 o
   0   6  12         98.45         92.91         2.81 o
   1   6  12         43.33         40.96         1.86 o
   2   6  12        689.91        634.87        16.55 o
   3   6  12        245.38        240.31         9.38 o
   4   6  12          1.30          3.46         2.92 o
  -4   7  12        170.30        172.84         6.11 o
  -3   7  12        130.97        139.38         5.15 o
  -2   7  12         99.85        107.64         4.13 o
  -1   7  12        565.64        560.29        12.60 o
   0   7  12        192.40        180.09         5.08 o
   1   7  12        270.26        263.10         8.03 o
   2   7  12        375.94        357.06        10.34 o
   3   7  12        286.57        283.80         8.93 o
  -2   8  12         25.28         19.97         3.01 o
  -1   8  12         58.08         54.78         3.38 o
   0   8  12        163.60        156.12         5.74 o
   1   8  12          4.82          7.81         1.89 o
   2   8  12        107.48        108.31         4.80 o
  -6   1  13       1015.98        972.45        31.25 o
  -5   1  13          9.84         11.26         2.57 o
  -4   1  13         50.77         43.65         3.67 o
  -3   1  13         70.89         63.61         3.14 o
  -2   1  13       1465.58       1471.12        22.86 o
  -1   1  13         12.28          7.54         0.57 o
   0   1  13        859.54        888.08        19.65 o
   1   1  13        229.67        220.11         6.69 o
   2   1  13       1316.04       1327.91        24.17 o
   3   1  13        601.90        658.18        15.89 o
   4   1  13         37.13         34.16         2.36 o
   5   1  13         30.01         20.96         3.28 o
   6   1  13        103.17        105.88         7.29 o
  -6   2  13        230.98        216.06         9.80 o
  -5   2  13       1123.13       1127.43        34.99 o
  -4   2  13          1.17         -0.55         1.42 o
  -3   2  13       1119.72       1122.75        37.04 o
  -2   2  13        613.33        595.60        13.96 o
  -1   2  13         10.79         15.66         0.71 o
   0   2  13        482.88        450.11        17.02 o
   1   2  13        899.72        888.01        26.16 o
   2   2  13       1018.94        985.46        20.30 o
   3   2  13         33.79         29.81         1.88 o
   4   2  13         17.33         18.04         2.92 o
   5   2  13         79.37         85.67         6.20 o
   6   2  13          0.04          1.28         2.19 o
  -5   3  13        123.70        126.66         8.84 o
  -4   3  13         92.25         97.23         5.28 o
  -3   3  13        179.99        176.22         7.27 o
  -2   3  13        211.72        225.45         4.84 o
  -1   3  13          0.31          1.94         1.16 o
   0   3  13        333.64        322.25        11.21 o
   1   3  13        113.56        133.47         3.45 o
   2   3  13        148.81        159.84         4.29 o
   3   3  13         15.75         18.79         1.33 o
   4   3  13        494.64        474.03        21.33 o
   5   3  13        110.56        110.44         7.47 o
  -5   4  13        128.04        106.39         6.05 o
  -4   4  13          7.52          4.26         1.41 o
  -3   4  13         44.18         49.47         3.88 o
  -2   4  13         10.18         14.43         1.04 o
  -1   4  13        483.08        455.33         8.83 o
   0   4  13          2.67          4.18         0.89 o
   1   4  13        414.49        419.67         9.34 o
   2   4  13        704.60        669.59        16.23 o
   3   4  13        167.25        167.17         5.00 o
   4   4  13         96.61         97.31         6.74 o
   5   4  13        113.39        107.89         7.66 o
  -5   5  13        290.12        301.62        13.57 o
  -4   5  13        400.42        389.40        10.96 o
  -3   5  13          1.26          2.19         1.15 o
  -2   5  13         24.13         26.96         1.69 o
  -1   5  13        666.58        613.37        10.63 o
   0   5  13       1205.16       1216.25        26.32 o
   1   5  13       1153.36       1119.14        27.46 o
   2   5  13         12.17         11.59         0.94 o
   3   5  13        437.97        423.74        19.69 o
   4   5  13        219.03        217.61        11.85 o
   5   5  13        106.48        106.25         7.84 o
  -4   6  13         11.56         12.93         1.95 o
  -3   6  13        226.63        231.50         7.09 o
  -2   6  13       1045.39       1038.15        19.60 o
  -1   6  13        226.77        213.40         4.66 o
   0   6  13         31.37         29.70         1.95 o
   1   6  13          2.26          0.25         1.10 o
   2   6  13         48.18         48.06         3.08 o
   3   6  13        239.55        249.39         7.95 o
   4   6  13         72.45         70.90         6.38 o
  -3   7  13         11.34          9.27         1.92 o
  -2   7  13         16.29         14.25         1.76 o
  -1   7  13         36.60         37.87         2.16 o
   0   7  13        318.26        318.73         9.36 o
   1   7  13         36.74         36.01         2.84 o
   2   7  13          4.83          4.50         1.82 o
   3   7  13        149.33        140.21         5.60 o
  -2   8  13        185.64        200.02        13.85 o
  -1   8  13         12.71         12.86         2.81 o
   0   8  13        173.75        156.86         5.74 o
   1   8  13         97.85         98.69         6.55 o
   2   8  13         72.12         73.47         4.13 o
  -6   0  14         39.98         53.95         7.11 o
  -5   0  14        669.61        696.02        32.44 o
  -4   0  14        190.36        198.11        11.67 o
  -3   0  14         99.59         86.90         4.15 o
  -2   0  14         77.13         86.60         2.65 o
  -1   0  14        544.07        558.35        12.50 o
   0   0  14        659.21        594.54        22.42 o
   1   0  14         29.64         25.88         2.00 o
   2   0  14        280.46        296.85         7.76 o
   3   0  14       2098.95       2127.39        60.90 o
   4   0  14         10.88         10.02         2.00 o
   5   0  14        329.54        350.11        16.40 o
   6   0  14          4.70          8.20         2.55 o
  -6   1  14         56.50         56.07        11.21 o
  -5   1  14          4.16          5.07         2.18 o
  -4   1  14        350.19        322.17        11.79 o
  -3   1  14       1031.87        995.38        21.14 o
  -2   1  14         58.74         53.74         1.73 o
  -1   1  14        348.29        343.66         5.76 o
   0   1  14         82.40         99.37         3.31 o
   1   1  14         52.48         49.27         1.67 o
   2   1  14        458.87        447.07         9.43 o
   3   1  14         38.52         43.37         1.85 o
   4   1  14         75.08         77.33         3.47 o
   5   1  14         13.73         17.53         2.55 o
   6   1  14         41.72         59.60         5.65 o
  -6   2  14         10.17          9.93         2.84 o
  -5   2  14          0.84          1.22         1.99 o
  -4   2  14        530.15        530.41        24.61 o
  -3   2  14          0.80          1.58         1.12 o
  -2   2  14        703.60        702.72        13.32 o
  -1   2  14        497.05        485.77         7.93 o
   1   2  14         48.19         59.70         2.90 o
   2   2  14        627.83        641.40        18.81 o
   3   2  14         16.71         19.13         1.52 o
   4   2  14          0.28         -0.18         1.82 o
   5   2  14         20.08         27.71         3.83 o
  -5   3  14         45.56         60.36         5.03 o
  -4   3  14        476.92        485.45        17.86 o
  -3   3  14        916.04        940.39        29.65 o
  -2   3  14         44.29         47.11         1.65 o
  -1   3  14       1381.07       1359.06        28.01 o
   0   3  14        633.16        641.32        19.19 o
   1   3  14        573.26        561.03        14.23 o
   2   3  14        277.42        287.31         9.28 o
   3   3  14          0.40          0.55         1.09 o
   4   3  14        177.63        169.31         9.30 o
   5   3  14        298.90        307.27        15.31 o
  -5   4  14        120.75        101.72         6.12 o
  -4   4  14         87.49         98.14         5.13 o
  -3   4  14         43.35         44.95         2.47 o
  -2   4  14        879.37        871.61        16.53 o
  -1   4  14        438.93        436.87         8.55 o
   0   4  14        617.02        612.16        13.24 o
   1   4  14        205.43        210.23         6.40 o
   2   4  14       1432.92       1399.23        33.08 o
   3   4  14        302.44        299.12        15.31 o
   4   4  14         63.08         60.88         5.29 o
   5   4  14          0.46          0.18         2.55 o
  -5   5  14        153.85        135.70         5.44 o
  -4   5  14          2.38          2.87         1.41 o
  -3   5  14        287.24        295.88         8.50 o
  -2   5  14        433.83        436.29         8.90 o
  -1   5  14        285.24        280.24         5.85 o
   0   5  14         42.32         36.84         1.33 o
   1   5  14          1.67          4.29         1.83 o
   2   5  14        312.68        316.37         9.14 o
   3   5  14          8.63          5.83         2.92 o
   4   5  14          2.28          5.47         2.92 o
  -4   6  14        129.49        144.46         5.41 o
  -3   6  14        290.23        284.18         8.35 o
  -2   6  14        927.54        876.92        16.79 o
  -1   6  14        578.42        545.40        12.20 o
   0   6  14        194.86        183.87         4.90 o
   1   6  14          5.93          9.28         2.06 o
   2   6  14         40.14         37.76         3.06 o
   3   6  14        327.89        320.55         9.76 o
   4   6  14          1.37          4.37         3.10 o
  -3   7  14          9.29          8.08         2.00 o
  -2   7  14        191.95        174.60         5.98 o
  -1   7  14         72.59         76.79         3.77 o
   0   7  14          0.02         -0.24         1.47 o
   1   7  14        432.87        455.46        12.65 o
   2   7  14        131.99        127.93         5.24 o
   3   7  14         11.49         12.08         2.19 o
  -2   8  14         14.37         10.83         2.54 o
  -1   8  14          1.39          1.04         1.65 o
   0   8  14         14.20         16.81         2.28 o
   1   8  14          0.16         -1.18         1.51 o
   2   8  14         81.91         83.26         4.41 o
  -6   1  15         70.83         74.58         5.61 o
  -5   1  15         10.41         13.51         2.75 o
  -4   1  15        330.13        334.84        20.51 o
  -3   1  15        175.63        181.56         5.70 o
  -2   1  15        430.75        435.86         7.88 o
  -1   1  15       4129.22       4032.82        61.22 o
   0   1  15       1401.96       1509.42        34.01 o
   1   1  15         31.81         27.87         1.22 o
   2   1  15        286.29        315.12         9.66 o
   3   1  15       1769.53       1761.21        41.29 o
   4   1  15         38.50         43.67         2.57 o
   5   1  15          0.51          0.55         1.14 o
  -5   2  15        380.78        413.09        14.95 o
  -4   2  15         90.75        103.05         6.20 o
  -3   2  15        177.50        178.21         4.80 o
  -2   2  15          2.61          1.55         0.57 o
  -1   2  15         67.95         71.11         1.73 o
   0   2  15       3764.90       3639.39        91.28 o
   1   2  15        126.56        128.90         4.18 o
   2   2  15       1100.36       1090.60        45.20 o
   3   2  15       1094.99       1086.32        31.57 o
   4   2  15         74.60         65.25         5.10 o
   5   2  15        123.58        114.27         7.29 o
  -5   3  15        112.35        128.93         6.89 o
  -4   3  15         10.03         11.23         2.49 o
  -3   3  15        390.67        389.75        12.09 o
  -2   3  15        200.58        187.03         4.58 o
  -1   3  15        112.43        114.07         3.16 o
   0   3  15        177.02        178.77         5.29 o
   1   3  15        609.43        585.40        15.85 o
   2   3  15        304.77        286.86        13.49 o
   3   3  15         89.33        103.69         6.38 o
   4   3  15        575.26        529.63        23.70 o
   5   3  15        233.40        201.94        11.12 o
  -5   4  15        169.02        205.42         9.15 o
  -4   4  15          0.48          0.01         1.79 o
  -3   4  15        487.69        552.29        38.73 o
  -2   4  15        875.63        832.57        17.87 o
  -1   4  15         30.24         31.65         1.61 o
   0   4  15        625.85        624.61        13.56 o
   1   4  15         23.34         32.53         2.37 o
   2   4  15          2.85          2.99         0.74 o
   3   4  15        135.92        140.70         8.20 o
   4   4  15         11.42         11.48         3.10 o
   5   4  15         19.29         18.96         3.83 o
  -4   5  15        609.40        596.85        15.86 o
  -3   5  15         33.01         29.81         2.33 o
  -2   5  15         25.09         26.22         1.49 o
  -1   5  15        204.29        212.83         4.96 o
   0   5  15         44.90         38.72         2.39 o
   1   5  15        764.00        723.03        18.44 o
   2   5  15        357.37        342.70         9.87 o
   3   5  15         46.08         49.21         4.92 o
   4   5  15          8.86         12.94         3.28 o
  -4   6  15        305.51        318.95         9.56 o
  -3   6  15         35.50         29.77         2.34 o
  -2   6  15         31.84         25.68         1.78 o
  -1   6  15        931.36        934.51        23.08 o
   0   6  15          1.00          2.37         2.06 o
   1   6  15        253.89        241.69         7.56 o
   2   6  15         30.31         38.60         4.41 o
   3   6  15         67.73         69.15         3.84 o
   4   6  15         17.84         24.24         4.37 o
  -3   7  15        159.90        125.57         8.93 o
  -2   7  15         37.76         35.51         3.92 o
  -1   7  15          0.01          3.02         1.62 o
   0   7  15         90.62         82.06         4.03 o
   1   7  15        217.71        222.52         7.36 o
   2   7  15        128.23        105.70         4.75 o
   3   7  15         34.50         42.39         5.57 o
  -2   8  15        223.28        264.59        11.05 o
  -1   8  15         88.84         86.04         4.41 o
   0   8  15        211.30        206.00         7.12 o
   1   8  15        159.23        150.82         5.85 o
  -5   0  16        195.22        203.40        12.76 o
  -4   0  16          9.86          7.66         3.10 o
  -3   0  16       1061.20       1145.29        49.21 o
  -2   0  16        457.32        422.66        11.03 o
  -1   0  16         12.33         15.05         1.26 o
   0   0  16       1505.73       1425.66        45.02 o
   1   0  16        631.28        643.34        18.94 o
   2   0  16       2157.42       2142.02        86.40 o
   3   0  16        222.40        228.70         7.48 o
   4   0  16         35.26         39.92         3.46 o
   5   0  16       1109.48       1089.87        45.75 o
  -5   1  16          6.98          5.81         2.38 o
  -4   1  16        108.90        106.77         8.75 o
  -3   1  16         41.31         40.87         2.87 o
  -2   1  16        601.30        592.73        10.48 o
  -1   1  16         63.76         72.87         2.09 o
   0   1  16        145.50        178.39         4.65 o
   1   1  16        340.23        322.30         6.96 o
   2   1  16        199.44        209.01         6.69 o
   3   1  16        166.65        159.99         4.52 o
   4   1  16         76.83         87.66         3.79 o
   5   1  16         17.13         21.51         3.28 o
  -5   2  16         25.58         27.22         3.60 o
  -4   2  16         23.25         25.29         5.83 o
  -3   2  16        662.07        663.03        14.59 o
  -2   2  16          0.90          2.78         0.68 o
  -1   2  16         36.61         37.73         1.53 o
   1   2  16          3.17          6.01         0.77 o
   2   2  16        114.35        119.37         6.56 o
   3   2  16        206.20        207.75         6.93 o
   4   2  16        124.51        127.75         7.47 o
   5   2  16         59.75         60.51         5.10 o
  -5   3  16         20.73         20.14         3.28 o
  -4   3  16        939.02        937.89        66.44 o
  -3   3  16         71.45         75.52         3.37 o
  -2   3  16        555.85        563.15        10.96 o
  -1   3  16          5.83          5.35         0.81 o
   0   3  16        491.38        521.99        13.34 o
   1   3  16         53.01         51.33         2.58 o
   2   3  16        162.24        155.28         8.20 o
   3   3  16        110.58        103.15         6.38 o
   4   3  16        480.64        488.07        22.24 o
   5   3  16         37.91         39.74         4.74 o
  -5   4  16        649.53        636.57        55.13 o
  -4   4  16         94.64         97.01         5.54 o
  -3   4  16         48.73         47.98         3.71 o
  -2   4  16         46.91         47.26         1.89 o
  -1   4  16        293.61        283.32         6.68 o
   0   4  16        573.34        565.68        12.47 o
   1   4  16       1056.93       1083.91        26.62 o
   2   4  16         12.93         14.71         1.74 o
   3   4  16        120.24        111.53         7.11 o
   4   4  16         13.34         16.22         3.28 o
   5   4  16        235.56        231.83        12.76 o
  -4   5  16          5.40          3.76         2.73 o
  -3   5  16          0.01         -1.08         1.08 o
  -2   5  16         37.03         36.33         1.52 o
  -1   5  16          0.08          1.14         0.75 o
   0   5  16         20.80         18.39         1.41 o
   1   5  16         23.94         28.89         3.46 o
   2   5  16        501.50        470.06        18.93 o
   3   5  16         11.65         12.94         3.28 o
   4   5  16         83.96         90.41         6.93 o
  -4   6  16        417.00        411.14        14.21 o
  -3   6  16         28.86         36.41         5.12 o
  -2   6  16          7.04          7.58         1.46 o
  -1   6  16        428.16        412.12        15.86 o
   0   6  16       1271.12       1209.87        29.95 o
   1   6  16        120.56        119.82         4.78 o
   2   6  16          3.49          0.82         1.56 o
   3   6  16          7.22         10.70         2.13 o
   4   6  16         13.45         18.96         4.01 o
  -3   7  16        118.84        102.42         8.20 o
  -2   7  16         34.45         36.54         5.01 o
  -1   7  16        410.55        412.92        12.87 o
   0   7  16        145.89        132.25         6.93 o
   1   7  16        110.37        116.46         4.94 o
   2   7  16         67.44         69.51         4.48 o
   3   7  16         28.49         24.57         2.90 o
  -1   8  16         13.02         12.13         2.19 o
   0   8  16          0.56          1.22         2.65 o
   1   8  16        107.92        108.63         5.50 o
  -5   1  17         18.98         28.79         3.67 o
  -4   1  17         50.81         53.14         4.32 o
  -3   1  17       1202.27       1166.30        28.58 o
  -2   1  17        929.10        912.36        15.71 o
  -1   1  17         19.89         25.33         1.11 o
   0   1  17         45.20         52.56         1.87 o
   1   1  17       1154.21       1060.52        21.69 o
   2   1  17        113.70        115.78         4.28 o
   3   1  17         10.65         12.84         1.09 o
   4   1  17        439.00        441.27        13.72 o
   5   1  17         55.67         46.48         4.56 o
  -5   2  17        172.29        200.06         9.15 o
  -4   2  17         29.57         30.59         5.29 o
  -3   2  17       1278.23       1226.96        29.07 o
  -2   2  17       2537.98       2432.48        49.52 o
  -1   2  17         81.13         96.56         2.63 o
   0   2  17       1463.77       1364.18        44.41 o
   1   2  17          1.74          1.83         0.59 o
   2   2  17        132.29        142.15         7.47 o
   3   2  17         40.86         54.50         4.37 o
   4   2  17        172.64        153.27         8.57 o
   5   2  17        158.79        175.14         9.84 o
  -5   3  17        123.10        128.61         9.11 o
  -4   3  17         47.37         40.89         3.92 o
  -3   3  17        493.64        497.02        18.05 o
  -2   3  17         89.13         90.45         3.65 o
  -1   3  17        202.71        203.52         5.08 o
   0   3  17         71.97         76.43         3.08 o
   1   3  17          2.22          4.78         1.25 o
   2   3  17         14.09         11.37         2.73 o
   3   3  17        320.87        296.34        14.22 o
   4   3  17        220.28        193.74        10.57 o
   5   3  17         72.57         68.72         5.83 o
  -5   4  17         75.94         82.40         5.67 o
  -4   4  17         14.16         12.60         2.70 o
  -3   4  17         16.65         20.23         2.72 o
  -2   4  17         86.52         88.65         2.50 o
  -1   4  17        529.18        504.52        11.15 o
   0   4  17        801.23        773.23        16.62 o
   1   4  17         31.01         33.34         2.39 o
   2   4  17       1300.32       1198.95        40.01 o
   3   4  17          0.03         -2.00         2.00 o
   4   4  17          0.65          2.37         2.37 o
  -4   5  17         13.08          9.30         2.51 o
  -3   5  17        149.76        161.12         7.27 o
  -2   5  17         56.56         63.52         3.29 o
  -1   5  17       1229.90       1125.59        48.94 o
   0   5  17          0.97          1.86         1.39 o
   1   5  17        382.85        375.33        10.58 o
   2   5  17         23.23         31.56         5.89 o
   3   5  17         39.17         49.74         3.99 o
   4   5  17        114.03        101.14         7.47 o
  -3   6  17        142.81        110.80         8.93 o
  -2   6  17        151.24        169.64         9.02 o
  -1   6  17         83.11         79.20         4.96 o
   0   6  17         51.20         56.92         3.44 o
   1   6  17         80.87         83.26         5.70 o
   2   6  17          0.53          1.31         2.87 o
   3   6  17         28.82         26.94         2.79 o
  -2   7  17        160.15        156.56         9.30 o
  -1   7  17        110.85        117.90         5.20 o
   0   7  17         76.99         88.12         4.27 o
   1   7  17          0.16          1.25         1.68 o
   2   7  17          0.15          3.03         1.78 o
   0   8  17         85.98         78.98         5.44 o
  -5   0  18        901.55        946.99        43.20 o
  -4   0  18        113.58        114.63         8.57 o
  -3   0  18        297.20        280.48        14.76 o
  -2   0  18       1184.92       1105.51        28.17 o
  -1   0  18        357.67        346.93         8.99 o
   0   0  18        638.33        626.81        19.05 o
   1   0  18         88.55         79.29         3.55 o
   2   0  18        560.88        537.28        22.60 o
   3   0  18        484.10        474.37        22.59 o
   4   0  18         14.33         12.94         2.19 o
   5   0  18          0.27          4.19         2.00 o
  -5   1  18         25.45         29.74         3.79 o
  -4   1  18        335.08        320.52        12.12 o
  -3   1  18          0.04          0.85         1.13 o
  -2   1  18        314.30        304.88         5.92 o
  -1   1  18        336.39        354.06         7.18 o
   0   1  18        243.90        255.93         6.02 o
   1   1  18         86.75         89.80         2.45 o
   2   1  18        159.63        148.66         5.01 o
   3   1  18        343.22        334.19        10.43 o
   4   1  18        109.99        109.63         4.43 o
   5   1  18          0.17          0.55         1.82 o
  -5   2  18        155.30        143.09        18.59 o
  -4   2  18         17.55         16.96         2.83 o
  -3   2  18          6.51          9.54         1.26 o
  -2   2  18          0.03         -0.59         0.69 o
  -1   2  18        260.25        252.41         6.08 o
   0   2  18          0.69         16.90         1.80 o
   1   2  18          1.42          3.04         0.71 o
   2   2  18        179.26        180.61         9.11 o
   3   2  18         31.25         30.80         3.46 o
   4   2  18          6.65          6.74         2.19 o
   5   2  18          1.49          4.37         2.37 o
  -5   3  18         12.52         15.55         3.16 o
  -4   3  18        114.05        117.80        12.03 o
  -3   3  18        213.62        142.15         9.66 o
  -2   3  18        849.56        830.84        15.82 o
  -1   3  18        138.15        125.39         4.60 o
   0   3  18         38.36         42.57         2.27 o
   1   3  18        443.07        436.29        11.63 o
   2   3  18         77.77         77.50         6.65 o
   3   3  18        241.16        242.04        12.03 o
   4   3  18        118.58        133.59         8.02 o
   5   3  18         34.35         33.90         4.37 o
  -4   4  18          0.79          1.06         1.92 o
  -3   4  18        741.27        725.04        48.85 o
  -2   4  18       1113.83       1095.52        23.32 o
  -1   4  18        135.93        124.56         3.54 o
   0   4  18        233.15        218.68         6.37 o
   1   4  18         21.55         24.61         2.10 o
   2   4  18        290.24        279.98         8.32 o
   3   4  18          6.76          7.47         2.73 o
   4   4  18         14.26          7.29         2.92 o
  -4   5  18          5.58          7.02         2.44 o
  -3   5  18         38.42         38.02         4.19 o
  -2   5  18        145.69        139.66         5.19 o
  -1   5  18         32.36         35.05         3.06 o
   0   5  18        191.82        198.05        11.07 o
   1   5  18         15.89         23.38         2.28 o
   2   5  18         75.65         82.20         3.94 o
   3   5  18         28.52         30.84         2.82 o
   4   5  18          0.40          1.09         2.55 o
  -3   6  18        269.71        280.66        16.04 o
  -2   6  18         21.58         19.68         3.92 o
  -1   6  18        209.82        201.49         9.48 o
   0   6  18         89.19         79.72         3.91 o
   1   6  18        423.21        449.53        19.22 o
   2   6  18        453.05        454.26        19.95 o
   3   6  18         88.57         83.74         4.31 o
  -2   7  18          1.74          1.37         2.25 o
  -1   7  18        593.27        611.36        16.52 o
   0   7  18          3.76          5.92         1.90 o
   1   7  18          3.76          1.18         1.68 o
   2   7  18        138.51        131.84         5.49 o
  -5   1  19          0.94         -0.56         2.12 o
  -4   1  19        176.95        186.11         8.31 o
  -3   1  19       1716.40       1726.36        41.59 o
  -2   1  19          2.88          2.12         1.14 o
  -1   1  19        177.47        171.92         4.00 o
   0   1  19        508.33        527.32        11.55 o
   1   1  19        442.03        442.62         8.60 o
   2   1  19        522.07        520.73        15.46 o
   3   1  19        559.97        553.91        16.62 o
   4   1  19         32.94         32.88         2.44 o
   5   1  19         10.41         12.39         2.55 o
  -5   2  19        321.33        322.12        15.68 o
  -4   2  19        144.17        137.28        10.75 o
  -3   2  19        166.74        170.91         5.99 o
  -2   2  19        651.60        619.89        13.52 o
  -1   2  19        241.38        235.75         5.80 o
   0   2  19        536.32        530.82        16.50 o
   1   2  19         25.43         27.10         1.34 o
   2   2  19       1152.12       1127.88        33.38 o
   3   2  19        284.98        295.61        13.85 o
   4   2  19         20.87         17.68         2.92 o
   5   2  19         11.60          7.66         2.73 o
  -5   3  19          0.07          1.56         2.31 o
  -4   3  19        301.46        298.71        21.51 o
  -3   3  19          5.58          5.17         3.83 o
  -2   3  19        191.63        188.50         4.37 o
  -1   3  19        634.47        659.68        17.41 o
   0   3  19        504.37        467.62        12.03 o
   1   3  19         13.19         25.66         2.06 o
   2   3  19         53.21         54.53         3.45 o
   3   3  19        154.71        154.91         8.57 o
   4   3  19         45.21         41.56         4.56 o
  -4   4  19         42.93         41.85         4.12 o
  -3   4  19        111.38        105.58         8.48 o
  -2   4  19          0.08          0.99         1.29 o
  -1   4  19         85.01         76.28         3.45 o
   0   4  19         18.03         22.32         1.97 o
   1   4  19        320.38        292.81         8.59 o
   2   4  19         11.90         18.16         2.09 o
   3   4  19         18.09         21.87         3.65 o
   4   4  19         61.16         61.79         5.47 o
  -4   5  19        213.28        203.03         9.08 o
  -3   5  19        399.39        396.71        14.23 o
  -2   5  19        260.71        244.72        10.34 o
  -1   5  19        668.06        666.32        21.58 o
   0   5  19        253.97        256.65         7.91 o
   1   5  19          2.27         -0.54         1.37 o
   2   5  19        147.24        158.21         5.76 o
   3   5  19         31.04         41.16         3.29 o
   4   5  19        225.95        233.47        12.76 o
  -3   6  19        490.03        496.45        24.79 o
  -2   6  19         64.82         66.91         5.16 o
  -1   6  19          0.85         -0.24         2.05 o
   0   6  19          9.49         14.41         2.15 o
   1   6  19        134.11        131.85         5.78 o
   2   6  19        187.75        176.17         6.76 o
   3   6  19         46.31         45.67         4.41 o
  -2   7  19         15.48         14.34         3.03 o
  -1   7  19         17.71         16.70         2.45 o
   0   7  19        189.72        196.99         6.91 o
   1   7  19          5.59          5.43         1.93 o
   2   7  19          1.28          0.51         1.81 o
  -5   0  20        484.57        419.19        22.24 o
  -4   0  20         57.47         57.60         6.38 o
  -3   0  20        374.45        334.25        17.32 o
  -2   0  20        465.84        462.73        14.91 o
  -1   0  20        181.27        179.88        10.39 o
   0   0  20        725.96        709.19        21.56 o
   1   0  20          5.57          5.65         1.25 o
   2   0  20        714.83        725.19        30.07 o
   3   0  20       1235.00       1226.74        50.31 o
   4   0  20        565.60        553.32        23.88 o
  -5   1  20          4.43          5.01         2.64 o
  -4   1  20        336.00        361.55        19.69 o
  -3   1  20         50.35         61.31         5.38 o
  -2   1  20         14.48         20.80         1.80 o
  -1   1  20       1156.38       1148.35        27.62 o
   0   1  20         52.78         59.68         1.80 o
   1   1  20        608.83        614.36        11.68 o
   2   1  20         42.53         49.75         2.55 o
   3   1  20         34.08         29.53         2.19 o
   4   1  20         15.86         14.58         2.55 o
   5   1  20          2.57          5.47         2.19 o
  -5   2  20        345.90        365.13        14.11 o
  -4   2  20         20.14         17.90         3.46 o
  -3   2  20         30.56         36.54         7.75 o
  -2   2  20         46.71         49.06         2.16 o
  -1   2  20         12.24         14.03         1.26 o
   0   2  20        263.64        264.08         6.50 o
   1   2  20         67.95         83.31         2.61 o
   2   2  20          7.24          6.38         2.55 o
   3   2  20        128.28        132.86         7.47 o
   4   2  20         32.86         27.71         3.46 o
  -4   3  20        535.27        523.42        27.52 o
  -3   3  20          0.05         -0.38         1.62 o
  -2   3  20         14.31         14.26         1.84 o
  -1   3  20        643.69        654.23        15.27 o
   0   3  20         36.79         41.01         2.50 o
   1   3  20        576.42        551.38        14.37 o
   2   3  20        623.82        615.79        16.04 o
   3   3  20         80.89         86.58         6.01 o
   4   3  20         52.36         52.68         5.10 o
  -4   4  20          0.77          0.96         3.28 o
  -3   4  20          0.34          0.13         1.91 o
  -2   4  20         69.75         55.81         3.22 o
  -1   4  20        112.52        104.85         4.61 o
   0   4  20         59.68         67.82         3.78 o
   1   4  20        108.59         94.82         4.06 o
   2   4  20        489.70        496.69        13.48 o
   3   4  20        326.34        316.57        11.27 o
   4   4  20         28.49         20.05         3.65 o
  -3   5  20          4.78          7.15         2.23 o
  -2   5  20         62.56         64.52         4.77 o
  -1   5  20         15.60         22.17         3.09 o
   0   5  20        150.17        138.38         5.26 o
   1   5  20         67.24         62.47         3.54 o
   2   5  20         15.84         18.75         2.29 o
   3   5  20         51.19         51.47         4.45 o
  -3   6  20        427.29        409.53        21.51 o
  -2   6  20        250.65        260.13        10.49 o
  -1   6  20         14.35         20.40         3.22 o
   0   6  20        336.94        365.02        10.74 o
   1   6  20          0.86          1.01         1.62 o
   2   6  20         49.41         64.95         6.60 o
  -1   7  20        189.89        187.32         6.90 o
   0   7  20         78.08         77.44         4.26 o
   1   7  20          5.55          7.11         2.06 o
  -5   1  21        103.37        104.52         6.51 o
  -4   1  21        171.28        154.60         7.60 o
  -3   1  21        151.23        157.23         7.35 o
  -2   1  21        270.72        275.40        17.57 o
  -1   1  21        860.73        847.75        26.02 o
   0   1  21         76.97         83.54         2.09 o
   1   1  21          3.49         12.15         4.37 o
   2   1  21        460.23        457.64        11.42 o
   3   1  21         27.44         28.77         3.65 o
   4   1  21        772.39        783.15        33.36 o
  -4   2  21        107.38        107.23         6.18 o
  -3   2  21        755.24        779.28        43.19 o
  -2   2  21          8.85         13.62         1.56 o
  -1   2  21        353.88        314.24        14.27 o
   0   2  21         26.85         29.70         3.66 o
   1   2  21        757.69        748.26        15.97 o
   2   2  21        333.12        320.09        10.69 o
   3   2  21        466.32        423.02        19.14 o
   4   2  21        219.92        213.42        11.12 o
  -4   3  21        144.55        147.45         7.46 o
  -3   3  21          5.03          6.26         2.28 o
  -2   3  21          1.12          2.56         1.43 o
  -1   3  21         40.82         36.63         3.01 o
   0   3  21         54.41         54.51         2.81 o
   1   3  21        286.98        283.83        13.29 o
   2   3  21        367.20        369.00        10.41 o
   3   3  21          7.58         13.67         2.92 o
   4   3  21          3.09          3.10         2.37 o
  -4   4  21         92.83         91.59         5.98 o
  -3   4  21        116.80        112.92         6.17 o
  -2   4  21          5.12          4.28         1.53 o
  -1   4  21         46.13         50.84         3.00 o
   0   4  21        447.71        441.95        10.41 o
   1   4  21          3.05          3.09         1.48 o
   2   4  21         10.49         13.21         1.95 o
   3   4  21          0.86          0.44         1.75 o
   4   4  21        121.41        118.28         7.84 o
  -3   5  21        180.53        180.43        12.03 o
  -2   5  21         55.92         60.60         4.54 o
  -1   5  21        269.06        268.01        10.56 o
   0   5  21         32.58         39.52         2.95 o
   1   5  21        148.69        141.99        10.39 o
   2   5  21        219.67        222.89         7.95 o
   3   5  21          3.20          3.45         1.84 o
  -2   6  21         90.16         91.39         5.76 o
  -1   6  21          2.24          5.38         1.96 o
   0   6  21        581.68        607.96        22.76 o
   1   6  21         27.47         25.62         2.72 o
   2   6  21         23.68         32.22         3.08 o
   0   7  21         23.08         24.56         3.25 o
  -4   0  22          8.14          8.93         3.83 o
  -3   0  22       2014.09       2048.35        86.21 o
  -2   0  22       2128.70       2071.33        60.50 o
  -1   0  22         54.44         51.58         5.47 o
   0   0  22        243.58        216.33         6.12 o
   1   0  22        828.37        803.60        19.69 o
   2   0  22         73.07         75.93         3.37 o
   3   0  22         24.15         30.99         2.92 o
  -4   1  22         84.32         83.47         5.73 o
  -3   1  22         10.88         10.96         2.51 o
  -2   1  22         69.57         67.25         8.57 o
  -1   1  22         30.93         43.34         1.99 o
   0   1  22         44.31         46.78         1.47 o
   1   1  22        441.78        432.75         7.86 o
   2   1  22         73.02         76.55         2.32 o
   3   1  22         84.36         87.67         5.47 o
   4   1  22        169.01        169.31         8.93 o
  -4   2  22          0.18          2.64         2.23 o
  -3   2  22          7.83         12.19         3.65 o
  -2   2  22        728.88        749.99        27.25 o
  -1   2  22         55.62         58.62         3.28 o
   0   2  22        145.47        146.64         4.60 o
   1   2  22         18.90         22.09         1.69 o
   2   2  22         60.17         62.24         3.53 o
   3   2  22         51.33         75.10         5.29 o
   4   2  22          0.01          1.64         2.00 o
  -4   3  22        163.51        169.82        18.04 o
  -3   3  22        230.20        232.92         9.73 o
  -2   3  22         53.64         54.92         3.26 o
  -1   3  22        543.88        548.80        22.52 o
   0   3  22        106.38        102.62         3.49 o
   1   3  22        708.17        693.46        15.34 o
   2   3  22         67.18         72.36         3.52 o
   3   3  22          3.95          8.31         1.97 o
   4   3  22        102.51        100.78         6.93 o
  -3   4  22        407.07        415.20        14.94 o
  -2   4  22        123.35        129.24         6.44 o
  -1   4  22        185.46        174.62         6.00 o
   0   4  22        542.89        565.05        15.03 o
   1   4  22         27.36         24.73         2.82 o
   2   4  22         58.78         56.30         3.37 o
   3   4  22          4.19          5.26         1.97 o
  -3   5  22          0.91          5.10         3.65 o
  -2   5  22         27.32         33.23         3.71 o
  -1   5  22         20.03         22.76         3.19 o
   0   5  22        597.67        589.67        15.87 o
   1   5  22         27.17         30.69         2.79 o
   2   5  22         67.93         61.11         6.33 o
   3   5  22         58.30         73.84         4.35 o
  -2   6  22          0.26          3.52         2.31 o
  -1   6  22         37.41         41.30         3.88 o
   0   6  22        433.06        407.98        13.42 o
   1   6  22          1.96         -0.14         1.70 o
   2   6  22        144.55        166.86         6.40 o
  -4   1  23        210.22        189.51        17.95 o
  -3   1  23          4.40          6.20         3.19 o
  -2   1  23         86.61         83.85         5.08 o
  -1   1  23        367.25        396.68        13.17 o
   0   1  23         86.64         88.23         2.23 o
   1   1  23        264.56        275.98         5.32 o
   2   1  23         79.56         82.45         3.07 o
   3   1  23        113.54        121.37         6.74 o
  -4   2  23         20.98         20.68         3.34 o
  -3   2  23       1261.26       1170.45        36.35 o
  -2   2  23        928.84        923.42        66.80 o
  -1   2  23        216.14        213.04         6.76 o
   0   2  23          7.40          7.91         1.29 o
   1   2  23         64.77         64.78         2.72 o
   2   2  23        405.72        421.71        11.50 o
   3   2  23         66.18         62.15         4.92 o
   4   2  23          0.98         -0.55         2.00 o
  -4   3  23          2.63          3.71         2.44 o
  -3   3  23        106.20        106.26         6.11 o
  -2   3  23        114.17        116.36         4.73 o
  -1   3  23         17.71         21.20         2.18 o
   0   3  23          2.54          4.72         1.32 o
   1   3  23         85.35         84.47         3.24 o
   2   3  23          2.27         10.17         1.72 o
   3   3  23         15.75         18.10         3.37 o
  -3   4  23        241.08        210.99        18.59 o
  -2   4  23         20.85         21.71         2.37 o
  -1   4  23          1.96          0.54         2.64 o
   0   4  23        200.88        196.26         6.63 o
   1   4  23        140.26        143.24         5.37 o
   2   4  23        135.62        134.65         5.66 o
   3   4  23        119.03        119.88         5.10 o
  -2   5  23        385.67        379.86        13.95 o
  -1   5  23          0.59          2.00         2.25 o
   0   5  23        153.18        157.90         7.36 o
   1   5  23         74.72         76.21         3.94 o
   2   5  23        239.89        224.94         7.57 o
  -1   6  23         89.94         98.46         4.74 o
   0   6  23        168.74        168.31        10.38 o
   1   6  23         26.42         27.61         2.98 o
  -4   0  24        927.60        844.92        39.37 o
  -3   0  24        170.94        171.86        11.48 o
  -2   0  24       1133.72       1088.96        47.76 o
  -1   0  24        293.84        297.43        15.86 o
   0   0  24        105.13        113.68         3.84 o
   1   0  24         93.81         98.31         3.49 o
   2   0  24        836.10        809.89        24.16 o
  -4   1  24        125.51        138.92         7.60 o
  -3   1  24        166.93        161.92         7.79 o
  -2   1  24         25.08         25.97         3.28 o
  -1   1  24        542.46        532.22        14.18 o
   0   1  24         11.84         25.12         1.36 o
   1   1  24         73.82        107.38         3.52 o
   2   1  24        126.31        156.06        16.40 o
   3   1  24         35.82         35.18         3.46 o
  -4   2  24          2.25          1.10         2.18 o
  -3   2  24        103.97        107.26         6.24 o
  -2   2  24         39.25         34.76         3.66 o
  -1   2  24         12.97         14.15         1.88 o
   0   2  24          1.30          4.56         1.37 o
   1   2  24         62.69         61.68         2.69 o
   3   2  24         15.95         19.94         2.45 o
  -3   3  24        210.07        199.29         9.02 o
  -2   3  24         46.07         49.95         4.25 o
  -1   3  24         86.41         85.09         3.97 o
   0   3  24          0.09          8.49         1.33 o
   1   3  24         91.45        100.57         3.72 o
   2   3  24        517.79        480.59        30.93 o
   3   3  24         37.13         40.03         3.37 o
  -3   4  24         42.71         35.33         4.07 o
  -2   4  24        221.48        202.08         8.75 o
  -1   4  24          0.59          2.20         3.28 o
   0   4  24         62.78         78.96         3.84 o
   1   4  24         43.26         40.54         3.05 o
   2   4  24        197.02        193.29         7.24 o
   3   4  24         66.18         66.75         5.58 o
  -2   5  24         20.71         27.29         3.58 o
  -1   5  24        106.38        109.45        15.58 o
   0   5  24        119.25        107.73         4.80 o
   1   5  24         68.10         60.03         3.76 o
   2   5  24          0.00          4.01         1.90 o
  -4   1  25        643.78        668.14        50.21 o
  -3   1  25         20.46         19.53         5.29 o
  -2   1  25        132.21        135.54        14.67 o
  -1   1  25        270.21        266.54         8.11 o
   0   1  25        255.21        255.11         8.27 o
   1   1  25        588.56        620.91        13.87 o
   2   1  25       1216.35       1181.45        28.95 o
   3   1  25          0.69         -1.28         2.37 o
  -3   2  25          6.58          6.12         2.51 o
  -2   2  25         27.61         32.06         7.56 o
  -1   2  25         59.45         65.81         3.49 o
   0   2  25        118.56        125.58         4.03 o
   1   2  25         72.77         70.16         2.91 o
   2   2  25        610.17        608.29        17.94 o
   3   2  25        255.91        250.60         9.07 o
  -3   3  25         38.42         38.80         4.23 o
  -2   3  25        372.14        361.53        13.43 o
  -1   3  25         71.51         75.47         4.08 o
   0   3  25        274.25        258.98         6.87 o
   1   3  25         72.48         71.27         3.61 o
   2   3  25         33.54         40.02         2.94 o
   3   3  25         10.19          9.47         1.94 o
  -2   4  25        237.39        231.88         9.60 o
  -1   4  25         77.78         75.48         7.20 o
   0   4  25        220.52        235.59         7.62 o
   1   4  25          1.39          4.82         1.65 o
   2   4  25         46.05         50.44         3.41 o
  -1   5  25        149.12        161.27         6.14 o
   0   5  25        116.37        121.13         5.14 o
   1   5  25        126.35        143.30         7.55 o
  -3   0  26        166.53        197.02        12.94 o
  -2   0  26        291.04        289.59        16.40 o
  -1   0  26         11.66         14.76         4.01 o
   0   0  26        685.71        613.69        61.42 o
   1   0  26        360.40        345.55        18.23 o
   2   0  26          0.03          0.55         3.10 o
  -3   1  26          0.26         -0.57         2.18 o
  -2   1  26         86.57         84.46        10.02 o
  -1   1  26         28.15         61.75         4.10 o
   0   1  26         56.25         58.64         2.59 o
   1   1  26         47.89         50.61         2.47 o
   2   1  26         56.17         66.29         5.01 o
   3   1  26          2.07          1.46         2.37 o
  -3   2  26          5.52          9.45         2.83 o
  -2   2  26          3.90          4.06         2.38 o
  -1   2  26         43.59         44.16         3.02 o
   0   2  26        206.72        244.76         6.51 o
   1   2  26        124.24        144.46         4.53 o
   2   2  26          5.94          8.91         1.64 o
   3   2  26         47.76         52.13         5.65 o
  -3   3  26         61.22         69.93         5.45 o
  -2   3  26        306.38        313.05        12.21 o
  -1   3  26        184.70        189.57         6.62 o
   0   3  26         76.19         81.21         3.84 o
   1   3  26         39.57         39.93         2.96 o
   2   3  26         47.94         47.43         5.25 o
  -2   4  26        138.50        141.46         7.26 o
  -1   4  26         78.38         79.56         5.08 o
   0   4  26        198.63        211.42         7.14 o
   1   4  26         82.97         75.96         4.91 o
   2   4  26          9.83          9.85         2.06 o
   0   5  26          0.52          3.55         1.78 o
  -3   1  27        247.91        245.93        10.63 o
  -2   1  27          3.34          4.14         2.38 o
  -1   1  27        668.56        689.84        22.81 o
   0   1  27          9.58         11.02         1.84 o
   1   1  27         37.89         41.16         3.02 o
   2   1  27         37.06         45.10         3.67 o
  -2   2  27         53.53         55.04         5.19 o
  -1   2  27          1.90          7.44         1.76 o
   0   2  27       1002.60        969.72        29.27 o
   1   2  27        285.36        270.29        10.39 o
   2   2  27          0.57          2.38         1.73 o
  -2   3  27          0.18          3.57         2.32 o
  -1   3  27          5.18          7.69         4.01 o
   0   3  27        248.16        241.72         9.16 o
   1   3  27          0.05          3.27         1.76 o
   2   3  27        117.98        117.46         4.87 o
  -1   4  27         42.72         46.70         3.37 o
   0   4  27        159.23        162.46         6.11 o
   1   4  27         38.40         30.33         4.53 o
  -2   0  28        130.05        125.57        10.21 o
  -1   0  28         28.59         25.88         5.10 o
   0   0  28        155.31        158.74        11.12 o
   1   0  28          0.03          2.73         3.10 o
   2   0  28        304.64        339.35        18.41 o
  -2   1  28        105.84         94.79         6.11 o
  -1   1  28        197.66        220.34        12.58 o
   0   1  28         14.39         18.83         4.56 o
   1   1  28          5.62         10.51         2.75 o
   2   1  28          1.31          6.32         2.57 o
  -2   2  28          0.01          4.96         2.45 o
  -1   2  28        117.03        104.39         4.62 o
   0   2  28          0.19          9.28         1.69 o
   1   2  28         46.41         55.51         3.02 o
   2   2  28         62.62         60.49         5.56 o
  -1   3  28         92.11         90.82         5.51 o
   0   3  28         25.94         30.81         2.63 o
   1   3  28          8.61         18.54         2.82 o
  -2   1  29         51.56         58.47         6.20 o
  -1   1  29        459.57        455.27        16.49 o
   0   1  29         72.70         67.96         5.27 o
   1   1  29         29.61         39.07         4.19 o
  -1   2  29          3.82         -0.23         2.10 o
   0   2  29          9.12         15.00         2.22 o
   1   2  29          9.16          9.11         4.01 o
  -1   0  30        189.00        165.30        11.67 o
   0   0  30        185.16        169.31        11.67 o
   1   0  30          8.25          6.56         4.01 o
  -1   1  30          4.05         10.93         2.93 o
   0   1  30         20.26         18.08         3.28 o
                                                
